# Supplementary material for: Towards plant resistance to viruses using protein-only RNase P
Source: Nat Commun. 2021 Feb 12;12:1007. doi: 10.1038/s41467-021-21338-6 (PMC7881203; doi:10.1038/s41467-021-21338-6)
Supplement: Supplementary file 3 — Source Data [file 41467_2021_21338_MOESM3_ESM.zip]

Archive with 5 entries (5 files):
- Source data Fig 2a and e.pptx
- Source data Fig 2d.pptx
- Source data Supplementary Figure 5.xlsx
- Source data Supplementary Figure 6.xlsx
- Source data Fig 1b.pptx
