# Supplementary material for: Towards plant resistance to viruses using protein-only RNase P
Source: Nat Commun. 2021 Feb 12;12:1007. doi: 10.1038/s41467-021-21338-6 (PMC7881203; doi:10.1038/s41467-021-21338-6)
Supplement: Supplementary file 3 — Source Data [file 41467_2021_21338_MOESM3_ESM.zip › Source data Supplementary Figure 5.xlsx]

## Sheet: qPCR raw data in plants
Source data Supplementary Figure 5. RT-qPCR raw data of RNA samples from systemic leaves of inoculated Arabidopsis plants inoculated with TYMV. Quantification and normalization of viral RNAs to EF1α and18S reference genes RNAs was performed according to Hellemans et al. (2007). Datapoints considered as outliers and which have been ommitted from the calculations are shaded in grey. Cq stands for …
R1		EF1a reference gene								18S reference gene								Normalization factor				TYMV viral genomic RNA
	Sample #	Cq1	Cq2	Cq3	Mean Cq	Delta Cq	RQ	SD RQ		Cq1	Cq2	Cq3	Mean Cq	Delta Cq	RQ	SD RQ		NF	SD NF	CV NF		Cq1	Cq2	Cq3	Mean Cq	Delta Cq	RQ	SD RQ	CV RQ		NRQ	SD NRQ	CV NRQ		% WT
Col-0	1	30.69	30.27	30.34	30.4333	-7.62414	0.00551478	0.000846419		18.23	18.7	17.7	18.21	4.59919	25.8969	9.16709		0.37791	0.0729036	0.192913		9.4	9.93	9.19	9.50667	13.3025	10583.8	2811.8	0.265669		28006.3	9195.07	0.328322		114.629
	2	29.72	29.97	29.56	29.75	-6.94081	0.0087892	0.0012388		15.8	16.45	15.84	16.03	6.77919	121.094	31.2113		1.03166	0.151532	0.146882		9.85	10.3	9.7	9.95	12.8592	7771.66	1690.54	0.217526		7533.17	1977.25	0.262473		30.8332
	3	29.79	30.74	30.05	30.1933	-7.38414	0.00649564	0.0021752		17.9	17.9	17.83	17.8767	4.93252	32.785	0.937488		0.461476	0.0775487	0.168045		9.2	8.27		8.735	14.0742	18117.9	8300.15	0.458118		39260.9	19158	0.487966		160.694
	4	30.98	31.74	31.37	31.3633	-8.55414	0.0029244	0.000758072		17.97	18.05	17.9	17.9733	4.83586	30.6176	1.62595		0.29923	0.039589	0.132303		9.56	9.4	9.63	9.53	13.2792	10413.2	855.264	0.0821328		34800	5419.19	0.155724		142.436
	5	29.98	29.85	29.53	29.7867	-6.97748	0.00857211	0.00135408		17.86	18.02	17.86	17.9133	4.89586	31.9454	2.08795		0.523297	0.0447292	0.0854757		8.95	9.24	8.89	9.02667	13.7825	14786.5	1928.04	0.130392		28256.5	4405.48	0.15591		115.653
	6	29.51	30.19	29.27	29.6567	-6.84748	0.00936692	0.00304894		17.59	17.68	17.51	17.5933	5.21586	40.0626	2.4108		0.612587	0.101388	0.165508		8.63	8.56	8.51	8.56667	14.2425	20372.2	855.459	0.0419915		33256	5678.53	0.170752		136.116
	7	29.14	29.33	29.27	29.2467	-6.43748	0.0123894	0.00082077		17.03	17.95	17.16	17.38	5.42919	46.5899	16.4128		0.75975	0.136169	0.179229		9.73	9.62	11.51	9.675	13.1342	9412.7	510.036	0.054186		12389.2	2319.76	0.187241		50.7089
	8	28.14	28.79	28.62	28.5167	-5.70748	0.0203843	0.00468692		17.62	17.74	17.79	17.7167	5.09252	36.7147	2.26961		0.865103	0.102988	0.119047		9.47	8.9	9.3	9.22333	13.5859	12893.3	2628.42	0.203859		14903.8	3518.39	0.236073		61.0011
	9	29.57	29.77	29.52	29.62	-6.81081	0.00960414	0.000866597		17.47	17.95	17.5	17.64	5.16919	38.7613	7.3743		0.610139	0.064236	0.105281		9.34	9.39	8.77	9.16667	13.6425	13412.5	3218.26	0.239945		21982.7	5760.04	0.262026		89.9748
	10	29.83	29.67	29.78	29.76	-6.95081	0.00872945	0.000487375		17.29	17.63	17.39	17.4367	5.37252	44.7589	5.53375		0.625077	0.0423978	0.0678281		8.67	9.37	8.99	9.01	13.7992	14959.2	3651.88	0.244123		23931.8	6063.61	0.25337		97.9525
Transgenic line TG1	1	23.68	24.07	24.18	23.9767	-1.16748	0.450985	0.0808223		17.1	17.36	16.92	17.1267	5.68252	55.7362	8.72353		5.0136	0.596461	0.118969		9.18	9.24	8.92	9.11333	13.6959	13920.2	1649.5	0.118497		2776.49	466.211	0.167914		11.3641
	2	29.13	29.55	28.99	29.2233	-6.41414	0.0125881	0.0025023		16.52	16.61	16.54	16.5567	6.25252	83.4234	2.78944		1.02477	0.103284	0.100788		9.59	9.65	9.7	9.64667	13.1625	9600.34	368.346	0.038368		9368.32	1010.31	0.107844		38.3444
	3	29.24	29.08	28.94	29.0867	-6.27748	0.013818	0.00141481		17.64	18.41	17.59	17.88	4.92919	32.7078	10.6378		0.672277	0.114615	0.170487		10.84	11.29	10.69	10.94	11.8692	3899.35	848.21	0.217526		5800.2	1603.04	0.276376		23.7402
	4	28.9	28.59	29.11	28.8667	-6.05748	0.0160552	0.00286476		17.42	17.66	16.94	17.34	5.46919	47.9274	12.4319		0.877202	0.138087	0.157417		9.17	8.96	9.5	9.21	13.5992	13013.6	2467.84	0.189635		14835.4	3656.3	0.246458		60.7211
	5	30.65	31.35	30.9	30.9667	-8.15748	0.00383302	0.000927423		17.38	17.86	17.87	17.7033	5.10586	37.0628	7.34414		0.376911	0.0589381	0.156371		9.24	9.63	9.17	9.34667	13.4625	11831.8	2042.97	0.172668		31391.5	7312.67	0.232951		128.485
	6	29.16	29.37	29.25	29.26	-6.45081	0.0122772	0.000882269		16.66	16.55	16.58	16.5967	6.21252	81.0954	3.26268		0.997811	0.0410889	0.041179		8.82	8.89	9.42	9.04333	13.7659	14615.8	3340.46	0.228551		14647.9	3401.69	0.232231		59.9537
	7	27.37	27.87	27.65	27.63	-4.82081	0.0373206	0.00637923		16.35	16.61	16.63	16.53	6.27919	85.0123	9.39571		1.78121	0.181282	0.101775		8.59	8.57	7.87	8.34333	14.4659	23801.6	6798.96	0.285651		13362.6	4052.08	0.30324		54.693
	8	28.75	28.82	28.72	28.7633	-5.95414	0.0172276	0.000603001		15.71	15.99	15.86	15.8533	6.95586	137.217	13.6038		1.53751	0.080825	0.0525688		8.75	8.91	8.76	8.80667	14.0025	17235.6	1076.18	0.0624391		11210.1	914.987	0.0816219		45.8827
	9	29.21	28.86	28.68	28.9167	-6.10748	0.0155169	0.00285241		16.83	16.9	16.4	16.71	6.09919	74.8464	14.3376		1.07767	0.143058	0.132747		10.42	10.72	10.34	10.4933	12.3159	5322.67	742.833	0.13956		4939.03	951.31	0.192611		20.2154
Transgenic line TG2	1	29.17	29.46	28.89	29.1733	-6.36414	0.0130249	0.00253209		16.91	17.95	17.27	17.3767	5.43252	46.7	17.451		0.77991	0.16426	0.210613		10.69	10.45	11.37	10.8367	11.9725	4190.4	1393.08	0.332447		5372.92	2114.49	0.393547		21.9913
	2	28.37	28.71	28.48	28.52	-5.71081	0.020338	0.00240674		16.64	17.36	16.57	16.8567	5.95252	67.4688	20.8755		1.1714	0.194024	0.165634		9.48	9.47	9.55	9.5	13.3092	10633.1	322.884	0.0303659		9077.26	1528.56	0.168394		37.1531
	3	27.21	27.71	27.35	27.4233	-4.61414	0.0429704	0.00756011		18.44	18.57	18.72	18.5767	4.23252	19.9792	1.98074		0.92656	0.0935583	0.100974		8.6	8.82	8.48	8.63333	14.1759	19447.7	2336.14	0.120124		20989.1	3293.72	0.156925		85.9083
	4	28.26	28.52	28.99	28.59	-5.78081	0.0193897	0.00489342		16.96	17.08	16.67	16.9033	5.90586	65.2775	9.73578		1.12504	0.164901	0.146574		9.4	9.73	9.45	9.52667	13.2825	10437.4	1293.22	0.123903		9277.36	1780.57	0.191927		37.9722
	5	28.66	28.8	28.48	28.6467	-5.83748	0.0186546	0.00204114		16.12	16.32		16.22	6.58919	105.862	10.5927		1.40528	0.104182	0.074136		10.41	10.39	10.33	10.3767	12.4325	5773.34	167.447	0.0290035		4108.32	327.053	0.0796074		16.8153
	6	29.68	29.78	29.59	29.6833	-6.87414	0.00919809	0.000596295		17.88	18.51	17.28	17.89	4.91919	32.4772	14.1335		0.54656	0.120239	0.219992		9.23	8.98	9.27	9.16	13.6492	13474.9	1475.31	0.109486		24654	6058.26	0.245731		100.909
	7	29.3	28.94	29.41	29.2167	-6.40748	0.0126455	0.00212038		18.2	17.7	17.16	17.6867	5.12252	37.5024	13.8014		0.688649	0.139249	0.202206		8.91	8.8	9.29	9	13.8092	15063.8	2698.01	0.179106		21874.4	5908.77	0.270123		89.5317
	8	28.88	29.19	28.96	29.01	-6.20081	0.0145598	0.00159825		17.31	17.12	17.03	17.1533	5.65586	54.6944	5.53178		0.89238	0.066599	0.0746308			9.46	9.64	9.55	13.2592	10269.1	910.54	0.0886679		11507.6	1333.67	0.115895		47.1003
	9	29.82	30.35	29.59	29.92	-7.11081	0.00782692	0.0020807		18.69	18.83	18.66	18.7267	4.08252	17.9674	1.15352		0.375006	0.0512785	0.136741		12.89	12.81	12.96	12.8867	9.92252	1004.69	52.5321	0.0522868		2679.14	392.216	0.146396		10.9657
	10	28.63	29.21	28.98	28.94	-6.13081	0.0152719	0.00304233		16.64	16.74	16.36	16.58	6.22919	82.0574	11.4363		1.11945	0.136082	0.121562		10.12	9.78	9.93	9.94333	12.8659	7807.84	926.805	0.118702		6974.7	1185.03	0.169904		28.5474
Transgenic line TG3	1	26.73	26.98	26.55	26.7533	-3.94414	0.0678642	0.00999604		15.9	15.85	15.98	15.91	6.89919	131.825	6.11623		2.99102	0.23095	0.0772147		9.71	9.48	9.89	9.69333	13.1159	9293.25	1330.47	0.143165		3107.05	505.394	0.16266		12.7171
	2	27.38	27.81	27.72	27.6367	-4.82748	0.0371513	0.00574693		16.19	16.42	16.23	16.28	6.52919	101.462	8.82153		1.9415	0.172259	0.0887246		9.66	9.89	9.29	9.61333	13.1959	9825.88	2072.08	0.21088		5060.96	1157.87	0.228785		20.7145
	3	27.5	27.86	27.89	27.75	-4.94081	0.0343876	0.0050904		15.85	15.94	15.73	15.84	6.96919	138.518	6.23716		2.1825	0.168846	0.0773634		9.51	9.4	8.81	9.24	13.5692	12744.5	3342.08	0.262237		5839.4	1596.55	0.273411		23.9006
	4	28.2	28.8	27.88	28.2933	-5.48414	0.0237384	0.00756228		16.41	16.53	16.42	16.4533	6.35586	89.7512	4.22823		1.45964	0.235025	0.161016		8.53	8.77	8.95	8.75	14.0592	17929.6	2631.91	0.146791		12283.6	2676.4	0.217885		50.2765
	5	28.46	28.45	28.74	28.55	-5.74081	0.019926	0.00223741		16.05	16.02	16.48	16.1833	6.62586	108.644	19.7832		1.47134	0.157381	0.106964		8.37	8.36	8.29	8.34	14.4692	23857	724.437	0.0303659		16214.4	1802.9	0.111191		66.3655
	6	27.88	28.05	28.03	27.9867	-5.17748	0.0292614	0.00185449		16	16.04	15.84	15.96	6.84919	127.243	9.52784		1.92958	0.0946456	0.0490497		8.85	9.11	8.63	8.86333	13.9459	16568.4	2773.35	0.167387		8586.54	1497.71	0.174426		35.1446
	7	28.35	28.31	28.7	28.4533	-5.64414	0.0212841	0.00311481		16.54	16.65	16.84	16.6767	6.13252	76.6327	8.22896		1.27713	0.115909	0.0907572		8.76	9.17	8.86	8.93	13.8792	15816.6	2355.48	0.148925		12384.5	2159.85	0.1744		50.6895
	8	27.33	27.5	27.61	27.48	-4.67081	0.0413412	0.00397785		15.22	15.84	15.53	15.53	7.27919	172.49	37.8337		2.67038	0.319799	0.119758		8.64	8.72	8.88	8.74667	14.0625	17971.3	1529.91	0.0851309		6729.85	988.835	0.146933		27.5452
	9	26.84	26.98	27	26.94	-4.13081	0.059751	0.00355297		16.64	16.73	16.69	16.6867	6.12252	76.0924	2.42772		2.13227	0.0719446	0.0337408		9.11	9.24	8.76	9.03667	13.7725	14683.9	2539.55	0.172949		6886.48	1213.46	0.176209		28.1863
	10	26.54	26.68	26.71	26.6433	-3.83414	0.0731519	0.00452744		15.36	15.74	15.75	15.6167	7.19252	162.231	25.5209		3.44492	0.291181	0.0845246		8.83	9.24	9.46	9.17667	13.6325	13319.4	2966.81	0.222744		3866.38	921.133	0.238242		15.8251
Transgenic line TG4	1	29.38	29.66	29.36	29.4667	-6.65748	0.010663	0.00121992		17.62	18.35	18.06	18.01	4.79919	29.8335	7.75863		0.564017	0.0801233	0.142058		8.62	8.67	8.43	8.57333	14.2359	20277.8	1788.72	0.0882106		35952.4	6011.87	0.167217		147.153
	2	26.73	26.94	27.66	27.11	-4.30081	0.0532092	0.017702		16.61	17.22	16.79	16.8733	5.93586	66.6779	14.7865		1.88358	0.376549	0.199911		8.78	8.86	8.91	8.85	13.9592	16723.1	763.94	0.0456818		8878.34	1820.63	0.205064		36.3389
	3	29.38	29.35	29.38	29.37	-6.56081	0.0113898	0.00013456		16.52	16.41	16.74	16.5567	6.25252	83.4234	9.91794		0.974768	0.058229	0.0597362		8.85	9.54	8.99	9.12667	13.6825	13791.5	3504.29	0.254091		14148.5	3693.01	0.261019		57.9096
	4	28.17	28.49	28.32	28.3267	-5.51748	0.0232048	0.00253408		16.63	16.83	16.56	16.6733	6.13586	76.8136	7.61532		1.33508	0.0984583	0.073747		8.8	9.43	8.93	9.05333	13.7559	14514.4	3363.18	0.231714		10871.5	2643.59	0.243167		44.497
	5	29.56	30.15	29.84	29.85	-7.04081	0.00820969	0.00165263		17.19	17.21	17.06	17.1533	5.65586	54.6944	3.15182		0.670092	0.0701546	0.104694		9.18	9.34	8.68	9.06667	13.7425	14380.2	3449	0.239844		21460	5616.04	0.261698		87.8355
	6	28.51	28.71	28.12	28.4467	-5.63748	0.0213811	0.00437594		17.27	17.45	17.09	17.27	5.53919	50.3609	6.41385		1.03768	0.125068	0.120527		9.06	8.91	9.45	9.14	13.6692	13664	2653.36	0.194187		13167.9	3009.52	0.22855		53.8959
	7	30.43	30.18	30.12	30.2433	-7.43414	0.00627785	0.000704044		17.01	16.97	17.49	17.1567	5.65252	54.5655	11.1717		0.585281	0.0683148	0.116721		9.21	9.36	9.67	9.41333	13.3959	11294.9	1845.88	0.163426		19298.2	3875.62	0.200828		78.9872
	8	27.75	27.58	27.87	27.7333	-4.92414	0.0347807	0.0034569		16.68	16.55	16.67	16.6333	6.17586	79.0186	4.04456		1.65781	0.0926688	0.0558984		9.76	10.19	11.11	10.3533	12.4559	5867.95	2819.24	0.480447		3539.58	1712.05	0.483688		14.4875
Transgenic line TG5	1	28.76	29.2	28.93	28.9633	-6.15414	0.0150307	0.00227483		17.38	17.9	17.77	17.6833	5.12586	37.5909	7.19765		0.751678	0.0917288	0.122032		8.99	9.52	9.45	9.32	13.4892	12053.6	2417.71	0.200579		16035.7	3764.93	0.234785		65.6338
	2	29.69	29.75	30.56	30	-7.19081	0.00741127	0.00245629		17.93	18.14	18.11	18.06	4.74919	28.7965	2.31413		0.461973	0.0787733	0.170515		8.65	8.92	9.25	8.94	13.8692	15706.8	3288.06	0.20934		33999.3	9179.73	0.269998		139.159
	3	28.53	28.99	28.92	28.8133	-6.00414	0.01665	0.00281485		17.18	17.09	17.22	17.1633	5.64586	54.3088	2.55852		0.950916	0.0834436	0.0877507		8.67	8.96	8.97	8.86667	13.9425	16530	1962.14	0.118702		17383.3	2566.04	0.147615		71.1495
	4	29.98	30.3	30.3	30.1933	-7.38414	0.00649564	0.000818561		17.34	17.11	17.24	17.23	5.57919	51.8065	4.2273		0.580101	0.0435447	0.0750641		9.51	9.61	9.46	9.52667	13.2825	10437.4	555.341	0.0532068		17992.4	1655.45	0.0920086		73.6427
	5	28.75	29.29	29.13	29.0567	-6.24748	0.0141037	0.00266827		17.04	17.17	16.96	17.0567	5.75252	58.5662	4.39191		0.908845	0.0924794	0.101755		9.48	9.52	9.77	9.59	13.2192	9986.9	1093.42	0.109486		10988.6	1642.46	0.14947		44.9761
	6	27.49	27.67	27.56	27.5733	-4.76414	0.0387914	0.00240083		16.66	17.08	16.84	16.86	5.94919	67.3099	10.0351		1.61587	0.130421	0.0807123		9.55	9.7	9.52	9.59	13.2192	9986.9	670.936	0.0671816		6180.5	649.037	0.105014		25.2967
	7	28.75	29.36	29.18	29.0967	-6.28748	0.0137241	0.00293395		17.14	16.85	17.48	17.1567	5.65252	54.5655	12.1741		0.865369	0.133699	0.154499		9.25	9.42	9.94	9.53667	13.2725	10364.9	2595.75	0.250436		11977.5	3524.48	0.294259		49.0237
	8	28.48	28.36	28.28	28.3733	-5.56414	0.0224778	0.00154337		18.08	17.93	17.88	17.9633	4.84586	30.835	2.2708		0.832529	0.0419123	0.0503433		8.9	8.8	8.79	8.83	13.9792	16957.7	718.583	0.042375		20368.9	1340.34	0.0658034		83.3697
	9	28.88	29.84	29.41	29.3767	-6.56748	0.0113381	0.00371882		17.25	17.56	17.37	17.3933	5.41586	46.1525	5.10434		0.723382	0.125195	0.173069		9.24	9.58	9.89	9.57	13.2392	10127	2293.66	0.226489		13999.5	3990.48	0.285044		57.3
	10	28.97	29.44	29.35	29.2533	-6.44414	0.0123332	0.00209858		16.39	16.77	16.46	16.54	6.26919	84.413	12.0788		1.02033	0.113423	0.111163		8.84	9.53	8.97	9.11333	13.6959	13920.2	3555.56	0.255425		13642.8	3800.41	0.278566		55.8398
Transgenic line TG6	1	27.81	27.76	28.46	28.01	-5.20081	0.0287994	0.00767109		16.73	17.07	16.75	16.85	5.95919	67.7878	9.15072		1.39723	0.208618	0.149308		9.41	9.61	9.77	9.59667	13.2125	9940.63	1249.07	0.125653		7114.53	1388.37	0.195145		29.1197
	2	28.58	28.66	28.75	28.6633	-5.85414	0.0184437	0.00106993		16.52	16.71	16.52	16.5833	6.22586	81.8641	6.35389		1.22877	0.0595331	0.0484493		8.92	9.19	9.11	9.07333	13.7359	14313.5	1382.88	0.0966132		11648.7	1259	0.108081		47.6778
	3	28.4	28.92	28.93	28.75	-5.94081	0.017385	0.00359478		16.7	16.69	16.89	16.76	6.04919	72.2449	5.76052		1.1207	0.124183	0.110808		9.31	9.61	9.6	9.50667	13.3025	10583.8	1256.32	0.118702		9443.91	1533.54	0.162384		38.6538
	4	29.11	29.2	29.34	29.2167	-6.40748	0.0126455	0.000999696		16.95	17.23	16.95	17.0433	5.76586	59.1213	6.76229		0.86465	0.0601111	0.0695208		9.35	9.37	9.34	9.35333	13.4559	11777	125.323	0.0106414		13620.5	957.937	0.0703305		55.7486
	5	28.82	29.02	29.04	28.96	-6.15081	0.015065	0.00125008		16.53	16.59	16.77	16.63	6.17919	79.2052	6.99953		1.09235	0.0662092	0.0606119		9.7	9.25	9.63	9.52667	13.2825	10437.4	1760.65	0.168687		9555.01	1712.7	0.179246		39.1086
	6	28.68	29.34	29	29.0067	-6.19748	0.014593	0.00328521		16.94	17.25	17.3	17.1633	5.64586	54.3088	7.49385		0.89024	0.117532	0.132023		9.33	9.55	9.29	9.39	13.4192	11480	1119.64	0.0975297		12895.4	2116.65	0.164141		52.7805
	7	29.39	29.15	29.59	29.3767	-6.56748	0.0113381	0.00170373		17.63	17.71	17.71	17.6833	5.12586	37.5909	1.22847		0.652848	0.0501968	0.0768891		9.45	9.51	9.44	9.46667	13.3425	10882.9	287.03	0.0263744		16669.9	1355.04	0.0812868		68.2298
	8	28.31	28.38	28.56	28.4167	-5.60748	0.0218232	0.00191976		17.45	18.06	17.77	17.76	5.04919	35.6061	7.68693		0.881498	0.102748	0.116561		8.82	8.84	8.78	8.81333	13.9959	17155.7	365.121	0.0212827		19462	2306.02	0.118488		79.6579
	9	29.54	29.21	29.48	29.41	-6.60081	0.0110832	0.00132888		16.29	16.74	16.34	16.4567	6.35252	89.5398	15.6257		0.996187	0.105462	0.105866		9.73	9.78	9.57	9.69333	13.1159	9293.25	710.182	0.0764191		9328.82	1218.02	0.130566		38.1827
	10	28.52	28.63	28.23	28.46	-5.65081	0.0211876	0.00298631		17.82	17.99	17.98	17.93	4.87919	31.5709	2.13089		0.81787	0.0639057	0.0781368		9.56	9.52	9.91	9.66333	13.1459	9489.51	1418.37	0.149467		11602.7	1956.9	0.168659		47.4898
Genome-edited line	1	28.28	28.28	28.95	28.5033	-5.69414	0.0205705	0.00542748		15.86	15.71	15.87	15.8133	6.99586	141.156	8.95162		1.70401	0.231202	0.135681		9.14	9.53	9.55	9.40667	13.4025	11347.4	1827.31	0.161033		6659.25	1402.26	0.210573		27.2562
	2	27.06	26.96	27.13	27.05	-4.24081	0.055432	0.00323043		15.54	15.7	15.9	15.7133	7.09586	151.506	19.3351		2.89797	0.203287	0.0701481		9.24	9.85	9.7	9.59667	13.2125	9940.63	2201.18	0.221433		3430.2	796.76	0.232278		14.0398
	3	28.56	28.68	28.6	28.6133	-5.80414	0.0190836	0.00079533		15.97	15.97	16.18	16.04	6.76919	120.24	10.3148		1.5148	0.0722353	0.0476864		8.62	8.53	8.86	8.67	14.1392	18957.2	2252.84	0.118838		12514.7	1602.49	0.128049		51.2224
	4	28.21	28.76	28.58	28.5167	-5.70748	0.0203843	0.00389886		15.45	15.77	15.5	15.5733	7.23586	167.282	20.3747		1.8466	0.209364	0.113378		9.39	9.48	9.41	9.42667	13.3825	11190.4	368.411	0.032922		6060.04	715.456	0.118061		24.8037
	5	28.25	28.49	28.51	28.4167	-5.60748	0.0218232	0.00215365		15.59	15.93	15.97	15.83	6.97919	139.502	20.6099		1.74481	0.154999	0.0888341		8.67	9.02	9.15	8.94667	13.8625	15634	2703.87	0.172949		8960.27	1742.14	0.194429		36.6743
	6	27.74	28.14	27.98	27.9533	-5.14414	0.0299343	0.00411069		15.47	15.65	15.83	15.65	7.15919	158.449	20.1797		2.17786	0.203946	0.0936453		9.32	10.43	9.48	9.74333	13.0659	8975.12	3751.64	0.418004		4121.08	1765.33	0.428365		16.8675
	7	27.63	28.08	27.98	27.8967	-5.08748	0.031114	0.00501466		15.32	15.67	15.56	15.5167	7.29252	174.125	22.0503		2.3276	0.238543	0.102485		9.49	9.82	9.48	9.59667	13.2125	9940.63	1339.84	0.134784		4270.76	723.133	0.169322		17.4802
	8	27.48	27.53	27.93	27.6467	-4.83748	0.0368988	0.00620757		15.75	15.82	15.98	15.85	6.95919	137.541	11.4734		2.2528	0.211514	0.0938893		9.17	9.61	9.41	9.39667	13.4125	11426.8	1753.69	0.153472		5072.25	912.566	0.179913		20.7607
	9	27.27	27.46	27.45	27.3933	-4.58414	0.0438587	0.00319876		15.24	15.44	15.55	15.41	7.39919	187.775	20.8804		2.86977	0.190815	0.0664916		8.64	9.82	8.94	9.13333	13.6759	13727.6	5865.08	0.427248		4783.52	2068.35	0.432391		19.5789
R2		EF1a reference gene								18S reference gene								Normalization factor				TYMV viral genomic RNA
	Sample #	Cq1	Cq2	Cq3	Mean Cq	Delta Cq	RQ	SD RQ		Cq1	Cq2	Cq3	Mean Cq	Delta Cq	RQ	SD RQ		NF	SD NF	CV NF		Cq1	Cq2	Cq3	Mean Cq	Delta Cq	RQ	SD RQ	CV RQ		NRQ	SD NRQ	CV NRQ		% WT
Col-0	1	29.73	29.57	29.46	29.5867	-8.61575	0.00280407	0.000259675		14.66	14.63	14.48	14.59	6.38092	91.3569	6.23356		0.506133	0.02911	0.0575145		7.88	8.17	7.95	8	12.9709	8400.73	885.613	0.105421		16597.9	1993.23	0.12009		111.879
	2	28.73	29.32	28.68	28.91	-7.93908	0.00444872	0.0010801		13.4	13.05	12.94	13.13	7.84092	256.669	43.6228		1.06857	0.158343	0.148182		8.28	8.24	7.96	8.16	12.8109	7514.66	912.757	0.121464		7032.43	1347.43	0.191602		47.4024
	3	30.33	30.79	30.8	30.64	-9.66908	0.00136698	0.000250363		15.61	15.82	15.56	15.6633	5.30758	42.7489	4.17288		0.241738	0.025085	0.103769		7.73	7.74	7.81	7.76	13.2109	9929.52	301.519	0.0303659		41075.6	4441.14	0.108121		276.872
	4	29.25	29.57	29.63	29.4833	-8.51242	0.00300884	0.000419256		14.78	14.71	14.82	14.77	6.20092	80.4323	3.16858		0.491943	0.0356175	0.0724017		8.16	8.38	8.09	8.21	12.7609	7257.42	765.084	0.105421		14752.6	1886.69	0.127889		99.4402
	5	29	29.52	29.23	29.25	-8.27908	0.00352792	0.000627036		15.31	14.9	14.79	15	5.97092	68.3527	13.2534		0.491063	0.0645828	0.131516		8.11	8.74	7.86	8.23667	12.7343	7123.84	2250.45	0.315905		14507	4964.11	0.342187		97.7849
	6	29.17	29.39	29.42	29.3267	-8.35575	0.00334817	0.00031174		15.32	15.8	15.32	15.48	5.49092	48.6699	9.5432		0.403677	0.0438117	0.108532		8.71	8.66	8.36	8.57667	12.3943	5621.45	741.312	0.131872		13925.6	2378.36	0.17079		93.8661
	7	28.56	29.23	28.72	28.8367	-7.86575	0.0046769	0.00111621		14.31	14.7	14.37	14.46	6.51092	100.159	14.882		0.684421	0.0962082	0.140569		8.31	8.51	8.17	8.33	12.6409	6675.39	794.652	0.119042		9753.34	1796.59	0.184203		65.7427
	8	28.97	29.43	29.45	29.2833	-8.31242	0.00344861	0.000638727		15.25	14.78	14.83	14.9533	6.01758	70.6473	12.9031		0.493594	0.0641964	0.130059		8.64	8.86	8.36	8.62	12.3509	5454.28	952.197	0.174578		11050.1	2405.6	0.217699		74.4839
	9	27.39	27.38	27.5	27.4233	-6.45242	0.0122638	0.000556967		11.59	11.57	11.42	11.5267	9.44425	798.084	52.4676		3.1285	0.124989	0.0399517		7.4	7.67	7.49	7.52	13.4509	11736.5	1124.03	0.0957723		3751.48	389.296	0.103771		25.287
	10	28.92	29.7	29.38	29.3333	-8.36242	0.00333298	0.000891366		13.72	13.79	13.68	13.73	7.24092	167.882	6.6136		0.748029	0.101105	0.135162		7.63	7.62	7.25	7.5	13.4709	11901.2	1795.5	0.150867		15910.1	3222.71	0.202558		107.243
Transgenic line TG1	1	28.62	28.65	28.22	28.4967	-7.52575	0.0058976	0.000965721		13.85	13.82	13.44	13.7033	7.26758	171.08	27.6646		1.00447	0.115582	0.115068		8.51	8.81	8.68	8.66667	12.3043	5279.82	553.353	0.104805		5256.32	818.11	0.155643		35.4305
	2	27.21	26.98	26.99	27.06	-6.08908	0.0157128	0.00139327		12.7	12.89	12.97	12.8533	8.11758	312.168	30.6315		2.21473	0.146453	0.066127		8.31	8.63	8.33	8.42333	12.5476	6255.16	781.134	0.124878		2824.35	399.097	0.141306		19.0376
	3	28.32	28.42	27.9	28.2133	-7.24242	0.00715494	0.00134658		13.62	13.5	13.33	13.4833	7.48758	199.894	20.6093		1.19592	0.128318	0.107297		8.78	8.65	8.57	8.66667	12.3043	5279.82	389.836	0.0738352		4414.85	575.019	0.130247		29.7584
	4	28.88	28.37	28.09	28.4467	-7.47575	0.0061022	0.00166714		15.12	14.93	14.49	14.8467	6.12425	76.1855	17.4199		0.681835	0.121455	0.17813		9.76	9.44	9.35	9.51667	11.4543	2920.48	438.407	0.150115		4283.26	997.777	0.232948		28.8715
	5	27.91	28.3	27.73	27.98	-7.00908	0.0083893	0.00166732		14.85	14.7	14.59	14.7133	6.25758	83.7227	7.73118		0.838078	0.0918319	0.109574		9.83	10.08	9.73	9.88	11.0909	2267.4	284.76	0.125589		2705.48	450.923	0.166671		18.2364
	6	28.85	28.58	28.65	28.6933	-7.72242	0.00515724	0.000492894		13.51	14.4	13.53	13.8133	7.15758	158.269	56.9058		0.903457	0.168059	0.186018		8.48	8.54	8.34	8.45333	12.5176	6125.79	437.98	0.0714977		6780.39	1351.23	0.199285		45.7035
	7	26.77	27.18	26.98	26.9767	-6.00575	0.0166318	0.00232582		12.29	12.55	12.19	12.3433	8.62758	447.818	58.8808		2.72911	0.261922	0.0959735		8.5	8.74	8.12	8.45333	12.5176	6125.79	1334.11	0.217786		2244.61	534.208	0.237995		15.1299
	8	26.73	26.84	26.5	26.69	-5.71908	0.0202236	0.00239321		12.16	12.33	11.86	12.1167	8.85425	525.717	88.52		3.26066	0.335528	0.102902		7.85	7.74	7.48	7.69	13.2809	10425.7	1379.97	0.132362		3197.44	536.069	0.167656		21.5524
	9	35.75	28.73	27.72	28.225	-7.25408	0.00709823	0.00345777		13.83	14.24	14.38	14.15	6.82092	124.723	25.2237		0.940909	0.248138	0.263722		8.52	8.55	7.94	8.33667	12.6343	6644.46	1591.62	0.239541		7061.74	2515.89	0.356271		47.5999
	10	27.78	27.8	27.68	27.7533	-6.78242	0.00979197	0.000429398		12.63	12.93	12.36	12.64	8.33092	363.029	73.2385		1.88541	0.194625	0.103227		8.39	8.45	8.27	8.37	12.6009	6491.94	414.499	0.0638482		3443.25	417.932	0.121377		23.2094
Transgenic line TG2	1	27.78	27.88	27.84	27.8333	-6.86242	0.00927197	0.000318315		13.25	13.75	12.88	13.2933	7.67758	228.657	70.6376		1.45606	0.22629	0.155413		8.73	8.78	8.65	8.72	12.2509	5087.25	232.395	0.0456818		3493.86	565.962	0.161988		23.5505
	2	27.3	27.32	26.9	27.1733	-6.20242	0.0145439	0.00235034		11.81	12.24	12.14	12.0633	8.90758	545.935	86.9184		2.81781	0.319618	0.113428		8.15	7.89	7.89	7.97667	12.9943	8538.4	892.891	0.104574		3030.16	467.485	0.154277		20.4249
	3	27.62	27.88	27.69	27.73	-6.75908	0.00994906	0.000912979		13.69	13.42	13.53	13.5467	7.42425	191.134	18.3609		1.37899	0.0915988	0.0664246		8.58	8.97	8.56	8.70333	12.2676	5146.66	828.783	0.161033		3732.2	650.13	0.174195		25.157
	4	28.65	28.68	28.62	28.65	-7.67908	0.00531195	0.000108696		14.63	14.67	14.65	14.65	6.32092	87.5598	1.23905		0.681992	0.00848364	0.0124395		8.56	8.62	8.31	8.49667	12.4743	5943.63	680.786	0.11454		8715.11	1004.1	0.115214		58.7445
	5	28.43	28.38	27.86	28.2233	-7.25242	0.00710631	0.00152998		13.26	12.76	12.93	12.9833	7.98758	284.735	51.218		1.42247	0.199539	0.140277		8.52	9.18	8.25	8.65	12.3209	5341.48	1780.3	0.333297		3755.08	1357.89	0.361614		25.3112
	6	27.7	27.84	28.48	28.0067	-7.03575	0.00823808	0.00233671		13.82	13.74	13.74	13.7667	7.20425	163.583	5.34588		1.16086	0.165727	0.142762		9.06	9.16	8.77	8.99667	11.9743	4195.45	592.046	0.141116		3614.07	725.473	0.200736		24.3608
	7	28.36	28.74	27.86	28.32	-7.34908	0.00665286	0.00200282		12.89	12.87	13.24	13	7.97092	281.397	41.4302		1.36825	0.229264	0.16756		8.24	8.38	8.02	8.21333	12.7576	7240.58	915.378	0.126423		5291.87	1110.78	0.209903		35.6701
	8	27.67	28.62	27.46	27.9167	-6.94575	0.00875965	0.00369298		13.71	13.82	13.56	13.6967	7.27425	171.888	15.8727		1.22706	0.26479	0.215792		8.19	8.37	8	8.18667	12.7843	7376.35	950.769	0.128894		6011.39	1511	0.251356		40.52
	9	28.29	27.9	27.5	27.8967	-6.92575	0.00887996	0.00239254		12.8	12.77	12.3	12.6233	8.34758	367.335	72.8818		1.80608	0.302159	0.167301		8.59	8.68	8.14	8.47	12.5009	6055.08	1220.37	0.201545		3352.61	878.166	0.261935		22.5984
	10	27.82	28.33	27.87	28.0067	-7.03575	0.00823808	0.00157969		15.74	14.75	14.64	15.0433	5.92758	66.2888	28.4149		0.738981	0.173508	0.234794		10.46	8.96	8.81	8.885	12.0859	4534.85	335.08	0.0738899		6136.62	1510.51	0.246146		41.3641
Transgenic line TG3	1	29.39	29.22	28.97	29.1933	-8.22242	0.00366694	0.000528413		13.83	13.81	14.1	13.9133	7.05758	147.458	16.8985		0.735337	0.0676931	0.0920572		9.94	9.92	9.66	9.84	11.1309	2331.47	253.708	0.108819		3170.61	451.922	0.142534		21.3716
	2	28.46	28.51	28.22	28.3967	-7.42575	0.0063139	0.000667643		12.85	13.41	12.61	12.9567	8.01425	290.159	84.2813		1.35353	0.209198	0.154557		8.59	8.96	8.7	8.75	12.2209	4982.03	659.431	0.132362		3680.78	748.997	0.203489		24.8104
	3	29.62	29.9	29.55	29.69	-8.71908	0.00261324	0.000330115		15.58	15.06	15.44	15.36	5.61092	52.9827	10.0869		0.372097	0.0425081	0.114239		8.44	8.63	8.2	8.42333	12.5476	6255.16	938.994	0.150115		16810.6	3171.15	0.18864		113.312
	4	28.35	27.91	28.53	28.2633	-7.29242	0.00691504	0.00150441		13.57	13.47	12.99	13.3433	7.62758	220.709	48.4183		1.2354	0.190845	0.15448		9.21	9.51	9.09	9.27	11.7009	3468.02	522.654	0.150707		2807.21	605.841	0.215816		18.9221
	5	28.96	29.14	29.28	29.1267	-8.15575	0.00383754	0.000419894		14.07	14.08	13.88	14.01	6.96092	137.71	10.9804		0.726957	0.0492108	0.0676943		8.32	8.56	8.41	8.43	12.5409	6226.18	525.883	0.0844632		8564.71	927.07	0.108243		57.7308
	6	28.59	28.39	27.79	28.2567	-7.28575	0.00694656	0.00197265		14.16	13.55	13.38	13.6967	7.27425	171.888	49.8834		1.09272	0.22184	0.203016		7.51	7.44	7.66	7.53667	13.4343	11601.1	908.375	0.0783011		10616.7	2310.12	0.217593		71.5622
	7	28.59	28.96	28.54	28.6967	-7.72575	0.00514553	0.000805193		13.3	12.71	12.88	12.9633	8.00758	288.793	62.056		1.21901	0.16202	0.132911		8.28	8.54	8.3	8.37333	12.5976	6476.88	652.821	0.100793		5313.22	886.278	0.166806		35.8139
	8	30.14	29.51	29.35	29.6667	-8.69575	0.00265516	0.000756388		13.86	13.47	13.66	13.6633	7.30758	175.991	24.2842		0.683581	0.108188	0.158267		7.89	8.38	7.73	8	12.9709	8400.73	1982.02	0.235934		12289.3	3491.4	0.284101		82.8365
	9	29.77	29.62	29.67	29.6867	-8.71575	0.00261918	0.000136447		13.69	13.41	13.27	13.4567	7.51425	203.702	30.8222		0.730433	0.0584447	0.0800138		8.17	8.41	8.02	8.2	12.7709	7308.15	1001.55	0.137045		10005.2	1587.77	0.158694		67.4407
	10	28.5	27.55	28.47	28.1733	-7.20242	0.00735284	0.0027084		12.59	12.49	12.62	12.5667	8.40425	382.363	18.4151		1.67674	0.31144	0.185741		8.92	9.38	8.7	9	11.9709	4185.72	1011.79	0.241725		2496.34	761	0.304846		16.8267
Transgenic line TG4	1	26.63	26.51	26.55	26.5633	-5.59242	0.0220485	0.000918898		11.81	11.91	11.68	11.8	9.17092	657.746	53.6707		3.80819	0.174463	0.0458124		7.77	7.8	7.52	7.69667	13.2743	10377.4	1111.38	0.107096		2725.03	317.419	0.116483		18.3682
	2	28.99	28.76	29.18	28.9767	-8.00575	0.00425096	0.000609819		13.53	13.74	13.16	13.4767	7.49425	200.839	41.7291		0.923991	0.116647	0.126243		7.69	8.18	7.84	7.90333	13.0676	8985.94	1571.66	0.174902		9725.13	2097.74	0.215703		65.5526
	3	27.38	28.15	27.83	27.7867	-6.81575	0.00957185	0.00252551		11.96	12.3	12.2	12.1533	8.81758	512.254	63.3323		2.21432	0.322602	0.145689		7.84	7.98	7.87	7.89667	13.0743	9027.77	463.578	0.0513502		4076.99	629.788	0.154474		27.4811
	4	27.25	27.5	27.23	27.3267	-6.35575	0.0130997	0.00134423		11.72	11.87	11.61	11.7333	9.23758	689.515	63.6717		3.0054	0.207444	0.0690238		8.07	8.34	8.12	8.17667	12.7943	7427.92	743.294	0.100068		2471.53	300.449	0.121564		16.6594
	5	27.7	28.74	27.63	28.0233	-7.05242	0.00814496	0.00345355		13.87	13.92	13.72	13.8367	7.13425	155.678	11.4647		1.12605	0.242303	0.215179		8.91	8.66	8.78	8.78333	12.1876	4867.68	423.991	0.0871034		4322.78	1003.49	0.23214		29.1379
	6	27.99	27.92	27.78	27.8967	-6.92575	0.00887996	0.000647645		12.74	12.53	12.24	12.5033	8.46758	399.886	71.0354		1.8844	0.180929	0.0960141		9.25	9.36	8.95	9.18667	11.7843	3675.31	543.338	0.147835		1950.38	343.809	0.176278		13.1466
	7	27.85	27.61	27.48	27.6467	-6.67575	0.010531	0.00134829		12.75	12.85	12.95	12.85	8.12092	312.905	22.1394		1.81526	0.13277	0.0731406		8.18	8.22	8.26	8.22	12.7509	7207.04	200.829	0.0278656		3970.24	310.747	0.078269		26.7616
	8	27.18	27.7	27.2	27.36	-6.38908	0.0128052	0.00257327		12.51	13.1	12.76	12.79	8.18092	326.474	68.4072		2.04464	0.296803	0.145161		8.06	8.59	7.76	8.13667	12.8343	7637.81	2236.22	0.292783		3735.52	1220.74	0.326793		25.1794
	9	27.38	27.72	27.37	27.49	-6.51908	0.0117186	0.00159262		12.7	13.44	12.98	13.04	7.93092	273.545	72.3143		1.79041	0.266098	0.148624		8.73	8.84	8.44	8.67	12.3009	5267.57	758.287	0.143954		2942.1	608.75	0.20691		19.8314
Transgenic line TG5	1	28.45	28.85	28.82	28.7067	-7.73575	0.00511055	0.000776594		12.86	13.49	13.54	13.2967	7.67425	228.118	61.1702		1.07973	0.166394	0.154108		8.8	8.91	8.7	8.80333	12.1676	4800.33	351.264	0.073175		4445.87	758.458	0.170598		29.9676
	2	27.58	27.93	27.49	27.6667	-6.69575	0.0103883	0.00164707		12.56	12.77	12.39	12.5733	8.39758	380.563	51.2547		1.98831	0.206817	0.104016		9.58	9.59	9.55	9.57333	11.3976	2807.43	40.7126	0.0145017		1411.97	148.288	0.105022		9.51741
	3	28.4	27.83	26.76	27.6633	-6.69242	0.0104119	0.00591302		14.2	13.91	13.61	13.9067	7.06425	148.155	30.9252		1.24201	0.375741	0.302527		9.29	9.76	9.5	9.51667	11.4543	2920.48	479.014	0.164019		2351.42	809.192	0.34413		15.8498
	4	28.9	28.77	28.79	28.82	-7.84908	0.00473037	0.000225857		13.86	14.21	14.29	14.12	6.85092	127.398	20.6143		0.7763	0.0654835	0.0843534		8.04	8.49	7.86	8.13	12.8409	7673.37	1734.64	0.22606		9884.53	2384.99	0.241285		66.6271
	5	28.85	29.76	28.95	29.1867	-8.21575	0.00368366	0.00125385		13.75	14.21	13.43	13.7967	7.17425	160.147	44.4279		0.768067	0.168635	0.219558		7.63	8.13	7.61	7.79	13.1809	9724.16	1995.82	0.205243		12660.6	3805.13	0.30055		85.339
	6	26.97	27.51	27.47	27.3167	-6.34575	0.0131893	0.00270686		12.28	12.78	12.24	12.4333	8.53758	420.191	89.4548		2.35415	0.348069	0.147853		7.89	8.35	7.8	8.01333	12.9576	8323.06	1710.55	0.205519		3535.48	895.103	0.253177		23.8311
	7	28.97	29.55	28.86	29.1267	-8.15575	0.00383754	0.000970372		13.65	13.88	13.83	13.7867	7.18425	161.284	13.8043		0.786723	0.10501	0.133478		7.94	8.21	7.91	8.02	12.9509	8284.5	953.579	0.115104		10530.4	1856.02	0.176253		70.9804
	8	27.36	27.56	27.38	27.4333	-6.46242	0.0121804	0.000915149		12.79	12.54	12.76	12.6967	8.27425	348.762	33.6843		2.06108	0.126102	0.0611823		7.54	7.59	7.59	7.57333	13.3976	11308.5	227.417	0.0201103		5486.66	353.355	0.0644026		36.9831
	9	28.27	27.89	28.27	28.1433	-7.17242	0.00750485	0.00112306		12.74	13.21	13.38	13.11	7.86092	260.327	61.0619		1.39775	0.194448	0.139115		7.94	8.25	7.92	8.03667	12.9343	8188.86	1055.5	0.128894		5858.59	1111.07	0.189649		39.4901
	10	28.76	28.58	28.85	28.73	-7.75908	0.00502986	0.000471657		14.19	14.45	14.32	14.32	6.65092	110.588	10.1719		0.745816	0.0489824	0.0656763		7.8	7.55	7.7	7.68333	13.2876	10474.3	918.161	0.0876587		14044	1538.28	0.109533		94.6644
Transgenic line TG6	1	28.79	28.95	28.69	28.81	-7.83908	0.00476275	0.000426051		14.43	14.82	14.51	14.5867	6.38425	91.5726	13.3466		0.660407	0.0564687	0.0855059		8.35	8.19	8.52	8.35333	12.6176	6567.76	755.051	0.114963		9945.01	1424.87	0.143275		67.0347
	2	28.79	29.19	28.96	28.98	-8.00908	0.0042413	0.000580753		14.51	14.98	14.78	14.7567	6.21425	81.1947	13.5503		0.586832	0.0633399	0.107935		8.51	8.65	8.34	8.5	12.4709	5929.85	641.3	0.108148		10104.8	1543.96	0.152794		68.1121
	3	28.27	28.53	28.19	28.33	-7.35908	0.00660764	0.000801178		13.51	13.4	12.92	13.2767	7.69425	231.369	51.3605		1.23645	0.156374	0.12647		8.46	8.86	8.42	8.58	12.3909	5608.41	950.626	0.1695		4535.9	959.266	0.211483		30.5744
	4	27.89	27.82	27.99	27.9	-6.92908	0.0088598	0.000516326		12.76	13	12.81	12.8567	8.11425	311.432	27.9016		1.66109	0.0887668	0.0534388		7.92	7.88	7.74	7.84667	13.1243	9347.76	615.494	0.0658439		5627.48	477.213	0.0848005		37.9323
	5	28.69	28.63	27.97	28.43	-7.45908	0.00617197	0.00168182		13.74	13.73	13.42	13.63	7.34092	180.191	23.1953		1.05458	0.158908	0.150684		8.21	8.15	7.98	8.11333	12.8576	7762.98	645.195	0.0831117		7361.23	1266.76	0.172085		49.6187
	6	27.45	28.24	28.39	28.0267	-7.05575	0.00812647	0.00279924		13.87	14.96	14.18	14.3367	6.63425	109.291	43.4303		0.942419	0.247806	0.262947		8.17	8.61	8.23	8.33667	12.6343	6644.46	1104.46	0.166223		7050.43	2193.25	0.311081		47.5237
	7	28.62	28.75	28.88	28.75	-7.77908	0.00496171	0.000439961		15.65	16.47	15.35	15.8233	5.14758	38.1733	15.6592		0.435207	0.0913252	0.209843		8.81	8.9	8.26	8.65667	12.3143	5316.73	1283.23	0.241357		12216.5	3907.15	0.319824		82.3461
	8	29.29	28.92	29.27	29.16	-8.18908	0.00375127	0.000532429		15.37	17.75	15.34	15.355	5.61592	53.1705	0.798049		0.446606	0.0318708	0.0713622		8.45	8.87	8.18	8.5	12.4709	5929.85	1436.37	0.242227		13277.6	3352.85	0.25252		89.498
	9	28.16	29.33	29.09	28.86	-7.88908	0.00460306	0.00194026		13.64	14.65	14.45	14.2467	6.72425	116.477	44.0761		0.732224	0.207385	0.283226		8.51	8.7	8.28	8.49667	12.4743	5943.63	870.835	0.146516		8117.23	2588.42	0.318879		54.7145
	10	29.63	27.95	29.22	28.9333	-7.96242	0.00437848	0.00261593		14.87	12.65	14.66	14.765	6.20592	80.7174	8.48055		0.594491	0.180315	0.30331		8.12	7.34	7.78	7.74667	13.2243	10022.2	2730.38	0.272433		16858.4	6873.13	0.407697		113.635
Genome-edited line	1	26.79	27.29	26.54	26.8733	-5.90242	0.0178463	0.00464854		14.14	13.9	13.72	13.92	7.05092	146.764	21.8809		1.6184	0.242861	0.150063		9.21	8.89	8.92	9.00667	11.9643	4166.32	512.945	0.123117		2574.35	499.693	0.194105		17.3525
	2	28.45	28.33	28.31	28.3633	-7.39242	0.0064591	0.000333592		13.84	14.46	13.65	13.9833	6.98758	140.333	42.0595		0.952063	0.144775	0.152065		8.71	8.78	8.34	8.61	12.3609	5492.41	904.645	0.164708		5768.96	1293.23	0.224171		38.8859
	3	28.11	27.76	27.5	27.79	-6.81908	0.00955011	0.00199397		13.94	14.1	13.72	13.92	7.05092	146.764	19.8118		1.1839	0.147175	0.124314		8.47	8.48	7.99	8.31333	12.6576	6753.34	1317.58	0.195101		5704.33	1319.64	0.23134		38.4502
	4	28.84	28.56	28.37	28.59	-7.61908	0.00553385	0.000892427		14.41	14.5	14.67	14.5267	6.44425	95.5438	8.92577		0.727135	0.0677587	0.0931859		8.94	9.25	8.62	8.93667	12.0343	4374.53	959.995	0.219451		6016.11	1434.34	0.238416		40.5518
	5	26.24	26.43	26.37	26.3467	-5.37575	0.0255601	0.0016933		13.42	13.68	13.22	13.44	7.53092	206.118	33.6376		2.2953	0.202135	0.0880648		10.84	10.22	10.13	10.3967	10.5743	1582.02	426.034	0.269298		689.244	195.285	0.283331		4.64588
	6	28.51	28.36	28.5	28.4567	-7.48575	0.00606072	0.000346692		14.89	14.42	14.48	14.5967	6.37425	90.927	16.4568		0.74235	0.0704541	0.0949069		9.07	8.88	8.64	8.86333	12.1076	4603.81	691.102	0.150115		6201.68	1101.42	0.1776		41.8027
	7	27.59	28.09	27.69	27.79	-6.81908	0.00955011	0.00172344		13.44	13.8	13.85	13.6967	7.27425	171.888	27.2038		1.28123	0.153767	0.120015		8.71	8.46	8.49	8.55333	12.4176	5713.57	543.328	0.0950943		4459.44	682.84	0.153123		30.059
	8	27.63	27.83	27.49	27.65	-6.67908	0.010507	0.00122465		13.25	13.33	13.43	13.3367	7.63425	221.752	14.15		1.52642	0.101414	0.0664393		8.81	8.72	8.7	8.74333	12.2276	5005.22	204.31	0.0408194		3279.06	255.691	0.077977		22.1026
	9	27.49	27.44	27.62	27.5167	-6.54575	0.0115074	0.000729299		13.41	13.52	13.25	13.3933	7.57758	213.037	20.4649		1.56573	0.0900962	0.0575427		8.89	8.76	8.82	8.82333	12.1476	4733.91	214.571	0.0453263		3023.45	221.469	0.0732505		20.3797
	10	27.63	27.98	27.35	27.6533	-6.68242	0.0104832	0.00225702		13.59	13.84	13.32	13.5833	7.38758	186.24	34.2693		1.39728	0.197866	0.141609		9.55	9.44	9.25	9.41333	11.5576	3138.46	331.821	0.105727		2246.13	396.944	0.176724		15.1401

## Sheet: Relative accumulation in plants
Viral RNA accumulation in systemic leaves of inoculated Arabidopsis CytoRP plants relative to Col-0 plants (%)
	Col-0	Transgenic line TG1	Transgenic line TG2	Transgenic line TG3	Transgenic line TG4	Transgenic line TG5	Transgenic line TG6	Genome-edited line
	114.629	11.3641	21.9913	12.7171	147.153	65.6338	29.1197	27.2562
	30.8332	38.3444	37.1531	20.7145	36.3389	139.159	47.6778	14.0398
	160.694	23.7402	85.9083	23.9006	57.9096	71.1495	38.6538	51.2224
	142.436	60.7211	37.9722	50.2765	44.497	73.6427	55.7486	24.8037
	115.653	128.485	16.8153	66.3655	87.8355	44.9761	39.1086	36.6743
	136.116	59.9537	100.909	35.1446	53.8959	25.2967	52.7805	16.8675
	50.7089	54.693	89.5317	50.6895	78.9872	49.0237	68.2298	17.4802
	61.0011	45.8827	47.1003	27.5452	14.4875	83.3697	79.6579	20.7607
	89.9748	20.2154	10.9657	28.1863	18.3682	57.3	38.1827	19.5789
	97.9525	35.4305	28.5474	15.8251	65.5526	55.8398	47.4898	17.3525
	111.879	19.0376	23.5505	21.3716	27.4811	29.9676	67.0347	38.8859
	47.4024	29.7584	20.4249	24.8104	16.6594	9.51741	68.1121	38.4502
	276.872	28.8715	25.157	113.312	29.1379	15.8498	30.5744	40.5518
	99.4402	18.2364	58.7445	18.9221	13.1466	66.6271	37.9323	4.64588
	97.7849	45.7035	25.3112	57.7308	26.7616	85.339	49.6187	41.8027
	93.8661	15.1299	24.3608	71.5622	25.1794	23.8311	47.5237	30.059
	65.7427	21.5524	35.6701	35.8139	19.8314	70.9804	82.3461	22.1026
	74.4839	47.5999	40.52	82.8365		36.9831	89.498	20.3797
	25.287	23.2094	22.5984	67.4407		39.4901	54.7145	15.1401
	107.243		41.3641	16.8267		94.6644	113.635
Median	97.8687	29.7584	32.1087	31.6654	29.1379	56.5699	51.1996	22.1026
Mean	100	38.3121	39.7298	42.0996	44.8955	56.932	56.8819	26.2134
SD	55.146	26.6935	25.3164	27.1009	34.95	30.9565	21.7227	12.0519
n =	20	19	20	20	17	20	20	19

## Sheet: Statistics
	p-values
		Mann-Whitney rank test
		Col-0 / TG1	6.80264e-06
		Col-0 / TG2	5.83283e-06
		Col-0 / TG3	3.36432e-05
		Col-0 / TG4	0.000165673
		Col-0 / TG5	0.00195712
		Col-0 / TG6	0.00176678
		Col-0 / GE	2.65513e-08
	Box plot statistics
		WT	TG1	TG2	TG3	TG4	TG5	TG6	GE
	Upper whisker	160.69	60.72	58.74	113.31	87.84	94.66	89.50	51.22
	3rd quartile	115.14	46.74	44.23	62.05	57.91	72.40	68.17	37.56
	Median	97.87	29.76	32.11	31.67	29.14	56.57	51.20	22.10
	1st quartile	63.37	20.88	23.07	21.04	19.83	33.48	38.88	17.42
	Lower whisker	25.29	11.36	10.97	12.72	13.15	9.52	29.12	4.65
	Nr. of data points	20	19	20	20	17	20	20	19
