# Supplementary material for: Towards plant resistance to viruses using protein-only RNase P
Source: Nat Commun. 2021 Feb 12;12:1007. doi: 10.1038/s41467-021-21338-6 (PMC7881203; doi:10.1038/s41467-021-21338-6)
Supplement: Supplementary file 3 — Source Data [file 41467_2021_21338_MOESM3_ESM.zip › Source data Supplementary Figure 6.xlsx]

## Sheet: Feuil1
Source data Supplementary Figure 6. RT-qPCR raw data of RNA samples from systemic leaves of inoculated Arabidopsis plants inoculated with ORMV. Quantification and normalization of viral RNAs to EF1α and18S reference genes RNAs was performed according to Hellemans et al. (2007). SD stands for "Standard Deviation"
R1	Target	REFERENCE1	REFERENCE2
Samples	ORMV	18S	EF1α	E^GENE 1	E^REFERENCE1	E^REFERENCE2	Average of references	∆Ct (normalisation)	Average of ∆Ct ( replicats)		∆∆Ct Expression / crtl target	Average ∆∆Ct (replicats)	Target expression SD
Col0-1		15.67	27.09		66346	5.28831e+08	5.92333e+06		1.82132	1.95525	0.931503	1	1.56524
Col0-1	20.49	15.53	27.23	3.2252e+06	60080.7	5.86677e+08	5.937e+06	1.84081
Col0-1	20.65	15.57	27.45	3.6256e+06	61807.8	6.90624e+08	6.53345e+06	1.80203
Col0-2	18.51	16.14	26.91	757912	92563.2	4.62759e+08	6.5448e+06	8.6353	8.97891		4.59222
Col0-2	18.51	16.13	26.94	757912	91909.6	4.73168e+08	6.59459e+06	8.701
Col0-2	18.37	16.16	26.91	684146	93884.2	4.62759e+08	6.59134e+06	9.63441
Col0-3	18.58	15.7	26.69	797727	67771.3	3.93108e+08	5.16154e+06	6.4703	7.33442		3.75115
Col0-3	18.43	15.69	26.7	714838	67292.8	3.96034e+08	5.16239e+06	7.22176
Col0-3	18.22	15.75	26.65	613058	70215.2	3.8162e+08	5.17644e+06	8.44364
Col0-4	22.16	15.95	27.51	1.09402e+07	80904.6	7.22042e+08	7.64307e+06	0.698622	0.649408		0.332136
Col0-4	22.22	15.94	27.45	1.1431e+07	80333.4	6.90624e+08	7.4485e+06	0.651606
Col0-4	22.28	15.87	27.42	1.19438e+07	76446.3	6.75431e+08	7.18569e+06	0.601625
Col0-5	22.75	16.72	28.43	1.68436e+07	139608	1.42828e+09	1.41209e+07	0.838351	0.934198		0.477791
Col0-5	22.63	16.78	28.45	1.54283e+07	145671	1.44962e+09	1.45316e+07	0.941878
Col0-5	22.55	16.78	28.54	1.45515e+07	145671	1.54965e+09	1.50246e+07	1.03252
Col0-6	20.35	15.86	27.49	2.9113e+06	75906.6	7.11413e+08	7.34853e+06	2.52414	2.83399		1.44943
Col0-6	20.18	15.83	27.54	2.57091e+06	74310.1	7.38282e+08	7.40688e+06	2.88103
Col0-6	20.12	15.94	27.54	2.46053e+06	80333.4	7.38282e+08	7.70122e+06	3.1299
Col0-7	19.09	15.68	26.99	1.15839e+06	66817.7	4.91039e+08	5.72801e+06	4.94482	5.52133		2.82385
Col0-7	18.86	15.76	26.96	979028	70714.5	4.80237e+08	5.82749e+06	5.95233
Col0-7	18.9	15.74	26.95	1.00809e+06	69719.5	4.76689e+08	5.76494e+06	5.71866
Col0-8	21.03	16.79	28.19	4.78725e+06	146707	1.19545e+09	1.32431e+07	2.76633	3.12057		1.596
Col0-8	20.84	16.88	28.19	4.16613e+06	156366	1.19545e+09	1.36722e+07	3.28174
Col0-8	20.8	16.78	28.26	4.04601e+06	145671	1.25913e+09	1.35432e+07	3.3473
Col0-9	22.81	15.74	27.65	1.75993e+07	69719.5	8.01021e+08	7.47307e+06	0.424624	0.404374		0.206815
Col0-9	22.72	15.53	27.46	1.64781e+07	60080.7	6.95763e+08	6.46544e+06	0.392366
Col0-9	22.75	15.53	27.55	1.68436e+07	60080.7	7.43777e+08	6.68481e+06	0.396874
Col0-11	22.61	15.89	27.28	1.52043e+07	77537.3	6.08835e+08	6.87076e+06	0.451897	0.56836		0.290685
Col0-11	22.1	15.91	27.3	1.04705e+07	78643.9	6.1793e+08	6.97111e+06	0.665788
Col0-11	22.3	15.92	27.45	1.21198e+07	79203.1	6.90624e+08	7.39591e+06	0.610234
pend-1	23.16	14.31	26.81	2.27337e+07	25312.1	4.29688e+08	3.29793e+06	0.145068	0.117268	0.158509	0.0599758	0.0810685	0.051353
pend-1	23.52	14.21	26.73	2.95817e+07	23580.8	4.04942e+08	3.09012e+06	0.10446
pend-1	23.44	14.16	26.67	2.79005e+07	22760	3.87322e+08	2.96908e+06	0.106417
pend-2	23.89	14.17	27.44	3.8775e+07	22921.8	6.85522e+08	3.96402e+06	0.102231	0.107		0.0547246
pend-2	23.82	14.3	27.45	3.68398e+07	25133.4	6.90624e+08	4.16626e+06	0.113091
pend-2	23.88	14.24	27.45	3.84925e+07	24087.4	6.90624e+08	4.07864e+06	0.105959
pend-3	23.73	14.16	27.09	3.44928e+07	22760	5.28831e+08	3.46932e+06	0.100581	0.12461		0.0637309
pend-3	23.24	14.18	27.16	2.41036e+07	23084.8	5.57003e+08	3.58585e+06	0.148768
pend-3	23.44	14.26	27.1	2.79005e+07	24431.1	5.32767e+08	3.60778e+06	0.129309
pend-4	23.54	14.09	27.14	3.00176e+07	21658.7	5.48804e+08	3.44767e+06	0.114855	0.111112		0.0568277
pend-4	23.54	14.12	27.07	3.00176e+07	22124	5.21047e+08	3.39524e+06	0.113108
pend-4	23.66	14.09	27.15	3.27713e+07	21658.7	5.52889e+08	3.46047e+06	0.105595
pend-5	21.75	14.2	26.62	8.1057e+06	23414.3	3.73225e+08	2.95615e+06	0.3647	0.333258		0.170443
pend-5	21.89	14.17	26.6	8.97968e+06	22921.8	3.67732e+08	2.90329e+06	0.323318
pend-5	21.88	14.16	26.51	8.91424e+06	22760	3.43993e+08	2.79809e+06	0.313889
pend-6	22.83	14.43	26.85	1.78586e+07	27558.4	4.42623e+08	3.49256e+06	0.195567	0.19723		0.100872
pend-6	22.85	14.47	26.93	1.81218e+07	28350.6	4.69672e+08	3.64904e+06	0.201362
pend-6	22.87	14.46	26.89	1.83888e+07	28150.5	4.55947e+08	3.58261e+06	0.194826
pend-7		14.24	26.92		24087.4	4.66203e+08	3.35106e+06		0.114726		0.0586762
pend-7	23.46	14.21	26.92	2.83116e+07	23580.8	4.66203e+08	3.31563e+06	0.117112
pend-7	23.52	14.27	26.87	2.95817e+07	24604.8	4.49236e+08	3.32466e+06	0.112389
pend-8	23.53	14.48	27.27	2.97989e+07	28552.2	6.04337e+08	4.15393e+06	0.139399	0.136623		0.0698751
pend-8	23.67	14.48	27.46	3.30119e+07	28552.2	6.95763e+08	4.45708e+06	0.135015
pend-8	23.64	14.47	27.42	3.22954e+07	28350.6	6.75431e+08	4.37594e+06	0.135497
pend-9	21.91	14.48	26.86	9.112e+06	28552.2	4.45917e+08	3.56818e+06	0.391591	0.386313		0.197578
pend-9	21.82	14.42	26.72	8.53151e+06	27363.8	4.0195e+08	3.31646e+06	0.388731
pend-9	21.81	14.42	26.63	8.46933e+06	27363.8	3.76003e+08	3.20763e+06	0.378735
pend-11	23.66	14.52	26.71	3.27713e+07	29373	3.98981e+08	3.42334e+06	0.104462	0.144805		0.0740595
pend-11	23.1	14.54	26.84	2.17577e+07	29792.2	4.39353e+08	3.61791e+06	0.166282
pend-11	23.12	14.67	26.89	2.20783e+07	32666.6	4.55947e+08	3.85931e+06	0.174801
35S-1	24.91	15.81	28.01	8.17618e+07	73264.6	1.04609e+09	8.7545e+06	0.107073	0.101227	0.270235	0.051772	0.13821	0.236399
35S-1	24.98	15.74	27.91	8.60569e+07	69719.5	9.71331e+08	8.22926e+06	0.0956258
35S-1	24.95	15.82	27.93	8.41892e+07	73785.5	9.85842e+08	8.52882e+06	0.101305
35S-2	21.01	16.16	27.67	4.71773e+06	93884.2	8.12988e+08	8.73652e+06	1.85185	1.65776		0.847854
35S-2	21.23	16.16	27.76	5.54134e+06	93884.2	8.69091e+08	9.03293e+06	1.6301
35S-2	21.26	16.13	27.64	5.66427e+06	91909.6	7.95104e+08	8.54855e+06	1.5092
35S-3	24.11	15.8	27.64	4.55443e+07	72747.3	7.95104e+08	7.60537e+06	0.166988	0.207663		0.106208
35S-3	23.56	15.83	27.56	3.04599e+07	74310.1	7.49312e+08	7.462e+06	0.244978
35S-3	23.67	15.75	27.55	3.30119e+07	70215.2	7.43777e+08	7.22665e+06	0.218911
35S-4	24	17.06	28.47	4.20236e+07	177636	1.47128e+09	1.61664e+07	0.384698	0.352756		0.180415
35S-4	24.03	17.02	28.46	4.29559e+07	172672	1.46041e+09	1.58799e+07	0.36968
35S-4	24.22	17.06	28.31	4.936e+07	177636	1.30669e+09	1.52353e+07	0.308657
35S-5	23.43	15.82	27.5	2.76971e+07	73785.5	7.16708e+08	7.27204e+06	0.262556	0.267332		0.136725
35S-5	23.28	15.71	27.48	2.48192e+07	68253.2	7.06158e+08	6.94244e+06	0.27972
35S-5	23.42	15.7	27.57	2.74953e+07	67771.3	7.54889e+08	7.15261e+06	0.260139
35S-6	23.61	16.75	27.71	3.15945e+07	142607	8.37461e+08	1.09283e+07	0.345893	0.348855		0.17842
35S-6	23.59	16.75	27.65	3.11357e+07	142607	8.01021e+08	1.06879e+07	0.343269
35S-6	23.61	16.76	27.79	3.15945e+07	143621	8.8864e+08	1.12972e+07	0.35757
35S-7	23.9	16.79	28.51	3.90597e+07	146707	1.51557e+09	1.49112e+07	0.381754	0.50532		0.258443
35S-7	23.15	16.7	28.53	2.25681e+07	137644	1.53821e+09	1.45507e+07	0.644749
35S-7	23.3	16.75	28.22	2.5185e+07	142607	1.22234e+09	1.32028e+07	0.524234
35S-8	24.15	15.64	27.79	4.68964e+07	64950.6	8.8864e+08	7.59722e+06	0.162	0.157396		0.0804991
35S-8	24.26	15.64	27.96	5.08254e+07	64950.6	1.00802e+09	8.09143e+06	0.159201
35S-8	24.27	15.63	27.85	5.11985e+07	64492	9.29066e+08	7.74063e+06	0.151189
35S-9	24.54	15.46	28.05	6.23766e+07	57173.6	1.07758e+09	7.84914e+06	0.125835	0.125433		0.0641523
35S-9	24.46	15.44	27.82	5.88315e+07	56369.1	9.08628e+08	7.15671e+06	0.121648
35S-9	24.47	15.52	27.92	5.92634e+07	59656.5	9.7856e+08	7.64052e+06	0.128925
35S-11	24.06	15.68	27.11	4.39088e+07	66817.7	5.36732e+08	5.98859e+06	0.136387	0.181594		0.0928752
35S-11	23.68	15.72	27.15	3.32542e+07	68738.5	5.52889e+08	6.1648e+06	0.185384
35S-11	23.29	15.69	27.07	2.50014e+07	67292.8	5.21047e+08	5.92138e+06	0.236842
CRC9-1	24.85	15.66	27.79	7.82513e+07	65877.5	8.8864e+08	7.65123e+06	0.0977777	0.0968488	0.204039	0.0495328	0.104355	0.0834159
CRC9-1	24.8	15.72	27.98	7.54414e+07	68738.5	1.02308e+09	8.38598e+06	0.111159
CRC9-1	25.1	15.66	27.86	9.39514e+07	65877.5	9.3598e+08	7.85239e+06	0.0835793
CRC9-2	25.56	16.43	27.84	1.31529e+08	113677	9.22202e+08	1.02388e+07	0.0778449	0.0816362		0.0417524
CRC9-2	25.51	16.44	27.87	1.26805e+08	114486	9.42946e+08	1.03901e+07	0.0819372
CRC9-2	25.55	16.5	28	1.3057e+08	119458	1.03836e+09	1.11373e+07	0.0852977
CRC9-3	22.93	15.82	27.17	1.92138e+07	73785.5	5.61149e+08	6.43464e+06	0.334898	0.382692		0.195726
CRC9-3	22.77	15.79	27.24	1.70918e+07	72233.7	5.91043e+08	6.534e+06	0.382288
CRC9-3	22.54	15.75	27.19	1.44454e+07	70215.2	5.69532e+08	6.32375e+06	0.437768
CRC9-4	24.49	16.86	29.48	6.01367e+07	154166	3.11119e+09	2.19007e+07	0.364182	0.316668		0.161958
CRC9-4	24.57	16.82	29.25	6.37604e+07	149858	2.6234e+09	1.98277e+07	0.310972
CRC9-4	24.65	16.85	29.1	6.76025e+07	153078	2.34726e+09	1.89556e+07	0.280398
CRC9-5	25.78	16.85	28.44	1.54491e+08	153078	1.43891e+09	1.48413e+07	0.0960663	0.100063		0.0511769
CRC9-5	25.75	16.81	28.49	1.51138e+08	148800	1.49326e+09	1.49063e+07	0.0986271
CRC9-5	25.74	16.85	28.62	1.50036e+08	153078	1.64436e+09	1.58655e+07	0.105745
CRC9-6	25.23	16.68	28.04	1.03323e+08	135707	1.06962e+09	1.2048e+07	0.116605	0.120997		0.0618832
CRC9-6	25.28	16.69	28.02	1.07172e+08	136672	1.05387e+09	1.20014e+07	0.111984
CRC9-6	25.19	16.92	28.14	1.00344e+08	160861	1.15194e+09	1.36126e+07	0.135659
CRC9-7	23.58	16.67	27.89	3.09088e+07	134749	9.57033e+08	1.1356e+07	0.367404	0.507219		0.259414
CRC9-7	23.06	16.68	27.82	2.11303e+07	135707	9.08628e+08	1.11044e+07	0.525518
CRC9-7	22.74	16.74	27.81	1.67209e+07	141600	9.01916e+08	1.1301e+07	0.675858
CRC9-8	22.96	16.24	27.51	1.964e+07	99359.4	7.22042e+08	8.47004e+06	0.431265	0.415542		0.212527
CRC9-8	23.01	16.29	27.49	2.03715e+07	102942	7.11413e+08	8.55772e+06	0.420082
CRC9-8	23.12	16.33	27.51	2.20783e+07	105902	7.22042e+08	8.74445e+06	0.396066
CRC9-9	24.75	16.56	27.51	7.27323e+07	124645	7.22042e+08	9.48679e+06	0.130434	0.131798		0.0674075
CRC9-9	24.59	16.35	27.48	6.46999e+07	107413	7.06158e+08	8.70923e+06	0.134609
CRC9-9	24.72	16.56	27.45	7.11538e+07	124645	6.90624e+08	9.2781e+06	0.130395
CRC9-11	25.49	17.79	29.02	1.24964e+08	297961	2.21208e+09	2.56732e+07	0.205445	0.388092		0.198487
CRC9-11	24.63	17.84	28.96	6.66208e+07	308706	2.11583e+09	2.55572e+07	0.383621
CRC9-11	23.81	17.83	29.13	3.65713e+07	306526	2.40006e+09	2.71235e+07	0.74166
R2	Target	REFERENCE1	REFERENCE2
Samples	ORMV	18S	EF1α	E^GENE 1	E^REFERENCE1	E^REFERENCE2	Average of references	∆Ct (normalisation)	Average of ∆Ct ( replicats)		∆∆Ct Expression / crtl target	Average ∆∆Ct (replicats)	Target expression SD
Col0-1	17.13	16.11		276912	90688.3		90688.3	0.327498	0.28076	0.402704	1.16647	1.43433	0.764981
Col0-1	17.54	15.75	16.25	373768	70269.7	170488	109454	0.292839			1.04302
Col0-1	16.79	15.83	16.97	215934	74368.1	290735	147042	0.680959			2.42541
Col0-2	18.01	13.81	16.44	527139	17773.4	196275	59063.2	0.112045		0.120539	0.399076	0.42933	0.0389589
Col0-2	17.99	13.87	16.47	519483	18545.3	200688	61006.7	0.117437			0.418284
Col0-2	17.94	13.89	16.69	500825	18810	236239	66660.7	0.133102			0.474076
Col0-3	18.55	15.66	16.08	782506	65928.4	150301	99544.4	0.127212		0.142802	0.453099	0.508626	0.0546549
Col0-3	18.45	15.71	16.19	727306	68306	163071	105540	0.145111			0.51685
Col0-3	18.34	15.75	16.16	671072	70269.7	159484	105863	0.157752			0.561873
Col0-4	17.21	15.92	15.95	293602	79265.2	136492	104015	0.354272		0.348622	1.26183	1.24171	0.0382923
Col0-4	17.21	15.92	15.96	293602	79265.2	137508	104401	0.355587			1.26652
Col0-4	17.34	16	15.99	322895	83888.2	140600	108603	0.336343			1.19797
Col0-5	19.23	16.33		1.28685e+06	105987		105987	0.0823612		0.115681	0.293351	0.412028	0.112622
Col0-5	19.22	16.23	17.04	1.27747e+06	98736.8	306220	173883	0.136114			0.484807
Col0-5	19.21	16.25	17.04	1.26816e+06	100146	306220	175119	0.138089			0.491839
Col0-6	17.26	16.19	16.2	304540	95977.6	164284	125569	0.412324		0.43907	1.4686	1.56386	0.125365
Col0-6	17.21	16.21	16.49	293602	97347.4	203686	140813	0.479606			1.70824
Col0-6	17.26	16.17	16.32	304540	94627	179568	130353	0.428034			1.52455
Col0-7	17.22	16.03		295758	85690.5		85690.5	0.289732		0.364801	1.03196	1.29933	0.261708
Col0-7	17.07	15.89	16.25	265021	77598	170488	115020	0.434003			1.54581
Col0-7	17.14	16.06	15.91	278945	87531.6	132504	107695	0.386081			1.37513
Col0-8	21.32	15.99	17.04	5.93663e+06	83295.9	306220	159709	0.0269023		0.0280443	0.0958194	0.0998869	0.00401882
Col0-8	21.28	15.98	17.09	5.76542e+06	82707.8	317784	162121	0.0281195			0.100155
Col0-8	21.26	16.02	17.11	5.68168e+06	85085.5	322530	165658	0.0291565			0.103849
Col0-9	17.14	16.25	16.16	278945	100146	159484	126379	0.453061		0.482309	1.61369	1.71787	0.325938
Col0-9	17.12	16.25	16.84	274894	100146	264024	162607	0.591526			2.10687
Col0-9	17.49	16.53	16.37	360344	122123	186349	150856	0.418645			1.49111
Col0-10	18.84	15.95	17.33	967438	80968.2	379664	175330	0.181232		0.16561	0.645503	0.589862	0.0474107
Col0-10	18.92	15.99	17.11	1.02575e+06	83295.9	322530	163907	0.159793			0.569143
Col0-10	18.91	15.99	17.04	1.01827e+06	83295.9	306220	159709	0.156843			0.558638
Col0-11	17.92	15.99	16.94	493551	83295.9	284341	153897	0.311817		0.28456	1.11062	1.01353	0.0822779
Col0-11	17.9	15.97	16.54	486382	82123.8	211378	131754	0.270886			0.96483
Col0-11	17.91	16	16.55	489953	83888.2	212950	133656	0.272794			0.971627
Col0-12	17.57	15.8	15.94	382062	72803.9	135484	99316.6	0.259949		0.276788	0.925875	0.985851	0.0800132
Col0-12	17.32	15.72	15.62	318205	68791.7	106872	85743.3	0.26946			0.95975
Col0-12	17.56	15.77	16.36	379277	71272.6	184973	114819	0.302732			1.07826
Col0-13	17.51	15.94	16.06	365655	80396.5	148089	109114	0.298407		0.322309	1.06285	1.14799	0.10829
Col0-13	17.48	16.04	16.39	357717	86299.9	189133	127758	0.357148			1.27207
Col0-13	17.5	15.96	16.16	362990	81543.9	159484	114039	0.314167			1.11899
Col0-14	17.17	16.05	16.16	285135	86913.5	159484	117734	0.412907		0.382884	1.47067	1.36374	0.254915
Col0-14	17.33	16.14	16.58	320541	92636.7	217739	142023	0.443074			1.57812
Col0-14	17.67	16.15	16.25	411059	93295.5	170488	126118	0.306812			1.09279
pend-1	17.12	15.53		274894	60126.7		60126.7	0.218727	0.25479	0.291431	0.779052	1.03801	0.242352
pend-1	16.97	15.57	15.7	246325	61855.2	113402	83752.7	0.340008			1.21103
pend-1	17.01	15.54	15.75	253640	60554.2	117684	84417.3	0.332824			1.18544
pend-2	15.87	13.75	16.13	110161	17033.6	155977	51544.5	0.4679		0.480582	1.66654	1.71172	0.0689014
pend-2	15.88	13.63	16.46	110970	15645.1	199206	55826.5	0.503076			1.79183
pend-2	15.82	13.7	16.1	106205	16440.6	152546	50079.5	0.471537			1.6795
pend-3	16.98	14	16.49	248134	20334.7	203686	64357.6	0.259367		0.26698	0.923801	0.950917	0.0946396
pend-3	17.03	13.96	16.49	257378	19766.5	203686	63452	0.246532			0.878088
pend-3	16.92	13.94	16.8	237478	19488.3	256310	70675.7	0.29761			1.06001
pend-4	18.12	16.85	16.55	571312	153205	212950	180624	0.316157		0.313139	1.12607	1.11533	0.0219504
pend-4	18.09	16.84	16.51	558910	152123	206729	177336	0.31729			1.13011
pend-4	18.14	16.8	16.55	579732	147872	212950	177453	0.306094			1.09023
pend-5	21.69	17.69	18.46	7.78201e+06	277822	877412	493725	0.0634444		0.0695807	0.225974	0.247829	0.019488
pend-5	21.52	17.71	18.5	6.87197e+06	281787	903819	504663	0.0734379			0.261568
pend-5	21.61	17.81	18.54	7.33964e+06	302479	931022	530673	0.0723023			0.257523
pend-6	18.55	16.84	17.1	782506	152123	320148	220685	0.282024		0.274523	1.0045	0.977785	0.0290338
pend-6	18.55	16.82	17.06	782506	149982	310794	215902	0.275911			0.982728
pend-6	18.67	16.89	17.13	854305	157609	327348	227141	0.265878			0.946994
pend-7	18.59	17.31	17.18	805742	212241	339709	268515	0.333251		0.363415	1.18696	1.2944	0.158815
pend-7		17.25			203407		203407
pend-7	18.48	17.3	17.44	743444	210742	411921	294634	0.39631			1.41156
pend-8	18.76	17.28	17.23	912445	207777	352537	270646	0.296616		0.258108	1.05647	0.91932	0.115235
pend-8	18.69	17.27		866896	206310		206310	0.237987			0.847651
pend-8	18.96	17.43	16.95	1.0562e+06	231077	286456	257281	0.24359			0.867608
pend-9	19.18	16.01	16.75	1.24063e+06	84484.7	246984	144452	0.116434		0.120064	0.414709	0.427641	0.0134825
pend-9	19.1	15.99	16.69	1.17011e+06	83295.9	236239	140277	0.119884			0.426997
pend-9	19.12	15.98	16.83	1.18736e+06	82707.8	262074	147226	0.123995			0.44164
pend-10	18.49	16.29	17.26	748903	103025	360465	192709	0.257323		0.300395	0.91652	1.06994	0.169069
pend-10	18.26	16.22	17.28	632925	98039.7	365849	189388	0.299226			1.06577
pend-10	18.19	16.21	17.59	601330	97347.4	460370	211697	0.352049			1.25391
pend-11	17.6	15.99		390540	83295.9		83295.9	0.213284		0.294364	0.759666	1.04845	0.28637
pend-11	17.45	15.98	16.12	349952	82707.8	154825	113160	0.323359			1.15172
pend-11	17.26	16.04	16.05	304540	86299.9	146995	112631	0.369839			1.31728
pend-12	18.78	16.12	16.51	925893	91333.2	206729	137409	0.148407		0.156074	0.528589	0.555898	0.0241958
pend-12	18.75	16.15	16.61	905794	93295.5	222636	144121	0.15911			0.566713
pend-12	18.74	16.1	16.67	899192	90048	232762	144775	0.161006			0.573463
pend-13	18.68	15.7	16.04	860577	67823.7	145910	99479.3	0.115596		0.123652	0.411725	0.440417	0.0256813
pend-13	18.6	15.74	16.09	811658	69773.5	151419	102786	0.126638			0.451053
pend-13	18.68	15.72	16.32	860577	68791.7	179568	111143	0.12915			0.46
pend-14	18.99	17.13	17.59	1.07964e+06	186826	460370	293273	0.271639		0.271061	0.967513	0.965453	0.0138562
pend-14	19	17.07	17.62	1.08757e+06	179050	470723	290315	0.26694			0.950774
pend-14	18.95	17.11	17.56	1.04851e+06	184197	450244	287982	0.274659			0.97827
35S-1	16.85	15.59	16.12	225623	62738.1	154825	98556.5	0.436819	0.237833	0.435141	1.55584	1.54987	0.0548549
35S-1	16.9	15.64	16.06	234029	65000.6	148089	98111.6	0.419229			1.49319
35S-1	16.98	15.9	16.16	248134	78149.8	159484	111641	0.449922			1.60251
35S-2	17.48	13.91	16.56	357717	19078.4	214535	63976.5	0.178846		0.18104	0.637008	0.644819	0.00908452
35S-2	17.33	13.95	16.25	320541	19626.9	170488	57845.9	0.180463			0.642766
35S-2	17.35	13.96	16.33	325265	19766.5	180905	59798.4	0.183845			0.65481
35S-3	19.74	14	16.35	1.86879e+06	20334.7	183607	61103.1	0.0326966		0.034174	0.116457	0.12172	0.00480051
35S-3	19.77	14.07	16.55	1.91026e+06	21368.8	212950	67457.3	0.0353132			0.125777
35S-3	19.79	14.03	16.57	1.93841e+06	20771.6	216131	67002.9	0.0345659			0.123115
35S-4	17.49	15.93	17.55	360344	79828.8	446919	188884	0.524176		0.466077	1.86699	1.66005	0.216856
35S-4	17.34	15.96	16.52	322895	81543.9	208267	130318	0.403594			1.4375
35S-4	17.38	15.99	17.03	332483	83295.9	303959	159118	0.478575			1.70457
35S-5	17.46	16.3	16.03	352522	103758	144832	122586	0.347741		0.322663	1.23857	1.14925	0.141302
35S-5	17.73	16.2	16.06	429504	96660.1	148089	119642	0.278559			0.992161
35S-5	17.46	16.24	16.08	352522	99438.9	150301	122253	0.346795			1.2352
35S-6	18.12	16.77	16.74	571312	144762	245160	188387	0.329745		0.312969	1.17447	1.11472	0.0570433
35S-6	18.2	16.71	16.68	605745	138736	234494	180369	0.297763			1.06056
35S-6	18.22	16.77	16.79	614673	144762	254417	191911	0.312217			1.11204
35S-7	20.77	16.96	17.82	3.97009e+06	165624	545953	300704	0.0757424		0.0855296	0.269776	0.304636	0.036748
35S-7	20.48	16.93	17.61	3.21118e+06	162140	467246	275244	0.0857144			0.305294
35S-7	20.37	16.95	17.69	2.9629e+06	164454	495795	285544	0.0963734			0.343258
35S-8	17.84	16.45	16.43	465495	115393	194825	149938	0.322105		0.335403	1.14726	1.19462	0.102421
35S-8	17.84	16.48	16.36	465495	117872	184973	147659	0.317209			1.12982
35S-8	17.86	16.49	16.8	472356	118711	256310	174433	0.369282			1.31529
35S-9	19.24	16.24	16.76	1.2963e+06	99438.9	248822	157298	0.121343		0.126538	0.432195	0.450699	0.0202863
35S-9	19.26	16.28	16.86	1.31541e+06	102298	267968	165567	0.125868			0.44831
35S-9	19.3	16.49	16.88	1.35447e+06	118711	271971	179682	0.132659			0.472499
35S-10	18.57	15.75	16.36	794039	70269.7	184973	114009	0.143581		0.156566	0.5114	0.557648	0.0442795
35S-10	18.52	15.79	16.65	765520	72289.9	229337	128758	0.168197			0.599078
35S-10	18.57	15.89	16.5	794039	77598	205202	126187	0.158918			0.566028
35S-11		15.99	16.77		83295.9	250673	144499			0.17915		0.638088	0.0560434
35S-11	18.58	15.99	16.58	799869	83295.9	217739	134673	0.168369			0.599688
35S-11	18.47	16.04	16.65	738025	86299.9	229337	140683	0.190621			0.678946
35S-12	18.89	15.47	16.79	1.00348e+06	57624	254417	121081	0.120661		0.12177	0.429765	0.433716	0.00561337
35S-12	18.9	15.49	16.84	1.01085e+06	58446.4	264024	124223	0.12289			0.437703
35S-12		15.51	16.83		59280.6	262074	124643
35S-13	20.56	17.78	18.8	3.40472e+06	296117	1.12893e+06	578182	0.169818		0.166415	0.60485	0.592731	0.0219905
35S-13	20.65	17.89	18.88	3.63643e+06	320120	1.19791e+06	619253	0.170291			0.606537
35S-13	20.61	17.84	18.67	3.53156e+06	308977	1.02521e+06	562820	0.159369			0.567633
35S-14	17.83	16.51	16.76	462102	120405	248822	173088	0.374566		0.339989	1.33411	1.21096	0.122328
35S-14	17.84	16.47	16.58	465495	117040	217739	159638	0.342942			1.22148
35S-14	17.85	16.43	16.33	468913	113769	180905	143462	0.305946			1.08971
CRC9-1	19.18	16	16.56	1.24063e+06	83888.2	214535	134153	0.108132	0.201399	0.104098	0.385141	0.370772	0.014989
CRC9-1	19.35	16.05	16.63	1.40493e+06	86913.5	225962	140140	0.0997486			0.35528
CRC9-1	19.28	16.06	16.61	1.3348e+06	87531.6	222636	139598	0.104584			0.372503
CRC9-2	17.12	14.53	16.73	274894	29603	243349	84875.6	0.308758		0.284239	1.09972	1.01239	0.0843342
CRC9-2	17.18	14.32	16.6	287228	25510.1	220992	75083.4	0.261407			0.931067
CRC9-2	17.11	14.31	16.7	272890	25330	237997	77643.1	0.284521			1.0134
CRC9-3	16.33	14.22	16.13	154232	23765.1	155977	60883.5	0.394751		0.403855	1.40601	1.43843	0.0336043
CRC9-3	16.34	14.32	16.18	155365	25510.1	161866	64259.1	0.413601			1.47315
CRC9-3	16.28	14.22	16.09	148693	23765.1	151419	59987.4	0.403432			1.43693
CRC9-4	21.33	16.29	18.01	5.98021e+06	103025	628530	254469	0.0425518		0.0418976	0.151559	0.149229	0.0135732
CRC9-4	21.48	16.33	17.96	6.6738e+06	105987	605659	253361	0.0379636			0.135217
CRC9-4	21.31	16.45	18	5.89335e+06	115393	623888	268314	0.0455282			0.16216
CRC9-5	18.9	17.35	16.96	1.01085e+06	218342	288588	251020	0.248326		0.250299	0.884477	0.891506	0.00790601
CRC9-5	19	17.48	17.05	1.08757e+06	239411	308499	271768	0.249886			0.890033
CRC9-5	18.96	17.45	17.03	1.0562e+06	234375	303959	266909	0.252706			0.900076
CRC9-6	18.46	17.14	17.2	732646	188154	344783	254701	0.347645		0.340374	1.23823	1.21233	0.02244
CRC9-6	18.49	17.16	17.16	748903	190840	334710	252737	0.337476			1.20201
CRC9-6	18.54	17.21	17.2	776803	197722	344783	261096	0.336117			1.19717
CRC9-7	21.29	16.87	18.14	5.80776e+06	155391	692117	327947	0.056467		0.0561727	0.201122	0.200073	0.00118213
CRC9-7	21.32	16.92	18.12	5.93663e+06	160995	681931	331342	0.0558133			0.198793
CRC9-7	21.29	16.89	18.11	5.80776e+06	157609	676895	326626	0.0562397			0.200312
CRC9-8	18.69	16.78	16.87	866896	145791	269962	198389	0.22885		0.229861	0.815106	0.818708	0.0273872
CRC9-8	18.7	16.82	16.78	873261	149982	252538	194618	0.222864			0.793787
CRC9-8	18.6	16.79	16.79	811658	146828	254417	193276	0.238125			0.848142
CRC9-9	18.54	17.12	17.05	776803	185507	308499	239225	0.307961		0.345627	1.09688	1.23104	0.207102
CRC9-9	18.52	17.17	17.09	765520	192197	317784	247138	0.322836			1.14987
CRC9-9	18.56		17.13	788252		327348	327348	0.415284			1.47914
CRC9-10	21.58	15.81	17.23	7.18032e+06	73321.6	352537	160775	0.0223911		0.022419	0.0797515	0.0798509	0.00164876
CRC9-10	21.61	15.84	17.21	7.33964e+06	74896.9	347349	161293	0.0219756			0.0782716
CRC9-10	21.62	15.82	17.36	7.39353e+06	73843	388202	169310	0.0228998			0.0815635
CRC9-11	20.91	16.57	17.64	4.39824e+06	125634	477754	244994	0.0557028		0.0585685	0.1984	0.208607	0.00895709
CRC9-11	20.87	16.56	17.77	4.27141e+06	124747	526087	256179	0.0599754			0.213618
CRC9-11	20.85	16.61	17.69	4.20937e+06	129246	495795	253139	0.0601371			0.214194
CRC9-12	21.33	16.78	18.1	5.98021e+06	145791	671895	312980	0.0523359		0.0524103	0.186408	0.186673	0.00453086
CRC9-12	21.27	16.72	18.11	5.7234e+06	139723	676895	307535	0.0537329			0.191383
CRC9-12	21.43	16.83	18.19	6.4341e+06	151049	718252	329380	0.0511929			0.182337
CRC9-13	17.7	16.04	16.22	420180	86299.9	166738	119956	0.285487		0.281932	1.01684	1.00417	0.0109313
CRC9-13	17.74	16.08	16.21	432657	88780.9	165507	121218	0.280171			0.997901
CRC9-13	17.69	16.05	16.14	417118	86913.5	157137	116865	0.280172			0.997904
CRC9-14	18.36	16.79	17.29	680963	146828	368572	232630	0.341619		0.343657	1.21676	1.22402	0.00951814
CRC9-14	18.35	16.79	17.31	675999	146828	374077	234361	0.346688			1.23482
CRC9-14	18.35	16.82	17.25	675999	149982	357803	231655	0.342686			1.22056
R3	Target	REFERENCE1	REFERENCE2
Samples	ORMV	18S	EF1α	E^GENE 1	E^REFERENCE1	E^REFERENCE2	Average of references	∆Ct (normalisation)	Average of ∆Ct ( replicats)		∆∆Ct Expression / crtl target	Average ∆∆Ct (replicats)	Target expression SD
Col0-1	17.69	14.93	24.96	416054	39274.4	1.09001e+08	2.06904e+06	4.97302	4.58915	2.45932	1.86602	1	1.28651
Col0-1	17.81	14.94	24.96	454221	39553.6	1.09001e+08	2.07639e+06	4.57132
Col0-1	17.92	14.91	25.01	492275	38721.7	1.13118e+08	2.09287e+06	4.25143
Col0-2	18.88	15	25.13	993454	41271.4	1.23644e+08	2.25897e+06	2.27386	1.9123		0.77757
Col0-2	19.17	14.97	24.97	1.22819e+06	40403.4	1.09812e+08	2.10637e+06	1.71502
Col0-2	19.18	14.97	25.11	1.2372e+06	40403.4	1.21824e+08	2.21858e+06	1.79322
Col0-3	18.73	14.9	24.66	890228	38448.4	8.72623e+07	1.83169e+06	2.05755	1.38177		0.561851
Col0-3	18.82	14.88	23.76	950800	37907.4	4.47729e+07	1.30278e+06	1.37019
Col0-3	18.89	14.89	22.86	1.00075e+06	38176.9	2.29723e+07	936489	0.93579
Col0-4	18.24		23.3	622092		3.18339e+07	3.18339e+07	51.1723	7.2104		2.93186
Col0-4	18.2	14.89	23.93	604156	38176.9	5.07876e+07	1.39245e+06	2.30478
Col0-4	18.12	14.91	24.62	569819	38721.7	8.47123e+07	1.81113e+06	3.17844
Col0-5	18.71	15.55	25.01	877300	60938.2	1.13118e+08	2.62549e+06	2.99269	3.26635		1.32815
Col0-5	18.13	15.54	24.94	574002	60507.9	1.07397e+08	2.54918e+06	4.44107
Col0-5	18.85	15.56	24.92	971893	61371.5	1.05816e+08	2.54834e+06	2.62204
Col0-6	19.07	14.8	25.02	1.14156e+06	35818.5	1.1396e+08	2.02036e+06	1.76982	1.65297		0.672123
Col0-6	19.31	14.81	25.11	1.36062e+06	36073.1	1.21824e+08	2.09632e+06	1.54072
Col0-6	19.18	14.84	25.02	1.2372e+06	36848.1	1.1396e+08	2.04919e+06	1.65631
Col0-7	17.84	14.66	24.71	464298	32436	9.05581e+07	1.71387e+06	3.69131	3.22952		1.31317
Col0-7	17.81	14.66	24.24	454221	32436	6.39119e+07	1.43981e+06	3.16984
Col0-7	17.88	14.7	24.08	478082	33368.4	5.67622e+07	1.37625e+06	2.87869
Col0-8	21.43	14.13	24.9	6.41422e+06	22281.3	1.04258e+08	1.52414e+06	0.237619	0.242198		0.0984817
Col0-8	21.44	14.09	25.08	6.46131e+06	21658.7	1.19144e+08	1.6064e+06	0.248618
Col0-8	21.47	14.1	25.04	6.60465e+06	21812.7	1.15662e+08	1.58837e+06	0.240492
Col0-9	16.5	14.49	24.79	174241	28755.2	9.60922e+07	1.66227e+06	9.54006	9.30026		3.78163
Col0-9	16.5	14.45	24.69	174241	27951.7	8.92251e+07	1.57924e+06	9.06351
Col0-9	16.5	14.44	24.77	174241	27754.4	9.46778e+07	1.62102e+06	9.30333
Col0-10	19.84	14.25	25.46	2.00488e+06	24258.6	1.5792e+08	1.95727e+06	0.976257	0.958262		0.389645
Col0-10	19.91	14.33	25.5	2.1102e+06	25673.4	1.62674e+08	2.04362e+06	0.96845
Col0-10	19.93	14.28	25.48	2.14129e+06	24779.8	1.60279e+08	1.99291e+06	0.930704
Col0-11	18.02	14.78	25.25	529630	35314.5	1.35149e+08	2.18466e+06	4.12487	3.79108		1.54151
Col0-11	18.09	14.89	25	557453	38176.9	1.12282e+08	2.07041e+06	3.71405
Col0-11	18.14	14.85	25.02	578216	37110.1	1.1396e+08	2.05647e+06	3.55657
Col0-12	17.94	14.86	24.8	499529	37374	9.68074e+07	1.90212e+06	3.80783	3.39175		1.37914
Col0-12	18.14	15.01	24.74	578216	41564.8	9.2595e+07	1.96181e+06	3.39287
Col0-12	18.25	14.94	24.71	626659	39553.6	9.05581e+07	1.89259e+06	3.02013
Col0-13	22.49	13.89	26.98	1.39267e+07	18797.1	4.87411e+08	3.02687e+06	0.217343	0.224043		0.0910992
Col0-13	22.42	13.91	26.94	1.32316e+07	19065.4	4.73168e+08	3.00352e+06	0.226995
Col0-13	22.45	13.9	27.02	1.35252e+07	18930.8	5.02084e+08	3.08299e+06	0.227945
Col0-14	16.69	14.25	24.93	200218	24258.6	1.06603e+08	1.60812e+06	8.03182	9.03697		3.67458
Col0-14	16.42	14.43	25.12	164339	27558.4	1.2273e+08	1.83909e+06	11.1909
Col0-14	16.72	14.28	25.02	204660	24779.8	1.1396e+08	1.68045e+06	8.2109
Col0-15	16.54	14.32	24.95	179414	25492.1	1.08196e+08	1.66077e+06	9.25659	8.49954		3.45605
Col0-15	16.52	14.32	24.71	176809	25492.1	9.05581e+07	1.51938e+06	8.59335
Col0-15	16.56	14.33	24.49	182058	25673.4	7.6928e+07	1.40535e+06	7.71923
pend-1	17.68	14.7	24.58	413022	33368.4	8.22367e+07	1.65654e+06	4.01077	3.79818	2.18481	1.5444	0.88838	0.655638
pend-1	17.64	14.62	24.54	401114	31529.6	7.98335e+07	1.58654e+06	3.95535
pend-1	17.85	14.65	24.56	467706	32207	8.10262e+07	1.61543e+06	3.45394
pend-2	17.67	15.23	25.2	410012	48576	1.30231e+08	2.51517e+06	6.13439	4.95263		2.01382
pend-2	18.05	15.17	25.2	541380	46554.3	1.30231e+08	2.46227e+06	4.54815
pend-2	18.09	15.14	25.19	557453	45575.2	1.29269e+08	2.42723e+06	4.35415
pend-3	21.51	14.79	25.59	6.80073e+06	35565.6	1.73899e+08	2.48693e+06	0.365686	0.34336		0.139616
pend-3	21.23	14.8	25.17	5.54134e+06	35818.5	1.27366e+08	2.1359e+06	0.385447
pend-3	21.43	14.78	24.79	6.41422e+06	35314.5	9.60922e+07	1.84213e+06	0.287195
pend-4	17.76	14.99	24.22	437910	40980	6.29711e+07	1.60641e+06	3.66836	3.71188		1.50931
pend-4	17.75	15.01	24.19	434719	41564.8	6.15858e+07	1.59994e+06	3.6804
pend-4	17.7	15.03	24.15	419108	42158	5.97861e+07	1.5876e+06	3.78804
pend-5	19.72		25.45	1.83641e+06	1	1.56753e+08	12520.1	0.0068177	0.231013		0.0939335
pend-5	19.82	14.86	25.54	1.97576e+06	37374	1.67571e+08	2.50255e+06	1.26663
pend-5	19.62	14.9	25.43	1.70689e+06	38448.4	1.54446e+08	2.43684e+06	1.42765
pend-6	18.2	14.86	24.76	604156	37374	9.39784e+07	1.87413e+06	3.10206	3.2254		1.3115
pend-6	18.25	14.91	24.85	626659	38721.7	1.00464e+08	1.97234e+06	3.14739
pend-6	18.1	14.88	24.82	561545	37907.4	9.82537e+07	1.92991e+06	3.43678
pend-7	19.65	15.24	25.3	1.74476e+06	48921.4	1.40254e+08	2.61943e+06	1.50132	1.23183		0.500882
pend-7	19.86	15.25	24.96	2.03442e+06	49269.3	1.09001e+08	2.31741e+06	1.1391
pend-7	19.79	15.24	24.72	1.93288e+06	48921.4	9.12321e+07	2.11263e+06	1.09299
pend-8	17.75	15.31	24.21	434719	51409	6.25059e+07	1.79259e+06	4.12355	3.70733		1.50746
pend-8	17.91	15.22	24.11	488688	48233.1	5.8039e+07	1.67314e+06	3.42374
pend-8	17.79	15.32	23.92	447625	51774.5	5.04124e+07	1.61557e+06	3.60921
pend-9	17.68	14.85	25.1	413022	37110.1	1.20924e+08	2.11837e+06	5.12896	5.081		2.06601
pend-9	17.61	14.79	25.08	392408	35565.6	1.19144e+08	2.0585e+06	5.24581
pend-9	17.7	14.79	25.06	419108	35565.6	1.1739e+08	2.04329e+06	4.87534
pend-10	18.27	15.29	25.09	635893	50685.6	1.20031e+08	2.46654e+06	3.87886	4.40851		1.79257
pend-10	18.1	15.31	25.07	561545	51409	1.18264e+08	2.46573e+06	4.39098
pend-10	17.98	15.31	25.2	514360	51409	1.30231e+08	2.58748e+06	5.03048
pend-11	18.07	14.98	25.22	549357	40690.7	1.32176e+08	2.31913e+06	4.22152	3.97641		1.61687
pend-11	18.1	15	25.05	561545	41271.4	1.16523e+08	2.19296e+06	3.90522
pend-11	17.94	14.99	24.68	499529	40980	8.8566e+07	1.90511e+06	3.8138
pend-12	18.21	15.53	24.59	608591	60080.7	8.28487e+07	2.23106e+06	3.66594	3.59825		1.4631
pend-12	18.23	15.53	24.54	617559	60080.7	7.98335e+07	2.19008e+06	3.54635
pend-12	18.16	15.53	24.43	586736	60080.7	7.35807e+07	2.10257e+06	3.58349
pend-13	18.95	15.06	25.95	1.04564e+06	43063.7	2.27103e+08	3.12728e+06	2.99078	2.54895		1.03644
pend-13	19.24	15.05	25.91	1.29271e+06	42759.7	2.20466e+08	3.07035e+06	2.37513
pend-13	19.25	15.06	25.87	1.3022e+06	43063.7	2.14024e+08	3.03589e+06	2.33136
pend-14	19.51	14.99	25.52	1.57494e+06	40980	1.65104e+08	2.60115e+06	1.65158	1.72095		0.699764
pend-14	19.3	15.03	25.47	1.3507e+06	42158	1.59095e+08	2.58981e+06	1.91739
pend-14	19.59	15.03	25.57	1.66985e+06	42158	1.7134e+08	2.68763e+06	1.60951
pend-15	20.05	15.06	25.64	2.33772e+06	43063.7	1.80467e+08	2.78776e+06	1.19251	1.07566		0.437381
pend-15	20	15.1	25.22	2.25378e+06	44301.6	1.32176e+08	2.41984e+06	1.07368
pend-15	20	15.06	24.99	2.25378e+06	43063.7	1.11453e+08	2.19079e+06	0.972054
35S-1	19.51	15.46	24.55	1.57494e+06	57173.6	8.04276e+07	2.14437e+06	1.36156	1.29281	1.59112	0.525676	0.646976	0.850797
35S-1	19.7	15.44	24.55	1.80974e+06	56369.1	8.04276e+07	2.12923e+06	1.17654
35S-1	19.47	15.33	24.57	1.52953e+06	52142.7	8.16292e+07	2.0631e+06	1.34884
35S-2	21.07	15.27	25.53	4.92937e+06	49972.4	1.66333e+08	2.88306e+06	0.584874	0.58063		0.236093
35S-2	21.11	15.26	25.5	5.07572e+06	49619.6	1.62674e+08	2.84109e+06	0.559742
35S-2	21.02	15.25	25.51	4.75236e+06	49269.3	1.63884e+08	2.84156e+06	0.597926
35S-3	19.45	15.47	24.8	1.50732e+06	57580.1	9.68074e+07	2.36097e+06	1.56634	1.60495		0.652598
35S-3	19.46	15.52	24.66	1.51839e+06	59656.5	8.72623e+07	2.28162e+06	1.50266
35S-3	19.16	15.54	24.47	1.21924e+06	60507.9	7.57957e+07	2.14155e+06	1.75647
35S-4	20.27	15.06	24.7	2.74584e+06	43063.7	8.98891e+07	1.96748e+06	0.71653	0.707652		0.287742
35S-4	20.28	15.06	24.62	2.766e+06	43063.7	8.47123e+07	1.90998e+06	0.690522
35S-4	20.26	15.08	24.66	2.72583e+06	43678.3	8.72623e+07	1.9523e+06	0.716222
35S-5	18.6	15.16	24.93	809482	46225.6	1.06603e+08	2.21986e+06	2.74233	2.97847		1.21109
35S-5	18.62	15.09	24.97	821410	43988.9	1.09812e+08	2.19784e+06	2.6757
35S-5	18.26	15.07	25.08	631259	43369.9	1.19144e+08	2.27316e+06	3.601
35S-6	19.65	15.62	25.7	1.74476e+06	64036.7	1.88677e+08	3.47596e+06	1.99223	1.59095		0.646907
35S-6	19.98	15.5	25.76	2.22105e+06	58817.1	1.97261e+08	3.40622e+06	1.53361
35S-6	20.21	15.61	25.7	2.62795e+06	63584.6	1.88677e+08	3.46366e+06	1.31801
35S-7	18.04	15.07	24.94	537435	43369.9	1.07397e+08	2.15819e+06	4.01572	3.64468		1.48198
35S-7	18.07	15.04	24.8	549357	42457.8	9.68074e+07	2.02737e+06	3.69044
35S-7	18.13	15.05	24.58	574002	42759.7	8.22367e+07	1.87521e+06	3.2669
35S-8	21.55	15.03	24.81	7.00263e+06	42158	9.75278e+07	2.0277e+06	0.289563	0.29283		0.119069
35S-8	21.51	15	24.82	6.80073e+06	41271.4	9.82537e+07	2.01372e+06	0.296103
35S-8	21.57	15.03	24.88	7.10582e+06	42158	1.02723e+08	2.08101e+06	0.29286
35S-9	20.01	16.28	26.81	2.27032e+06	102216	4.29688e+08	6.62728e+06	2.91909	2.55703		1.03973
35S-9	20.28	16.2	26.81	2.766e+06	96583	4.29688e+08	6.44209e+06	2.32903
35S-9	20.27	16.27	26.87	2.74584e+06	101494	4.49236e+08	6.75239e+06	2.45913
35S-10	18.12	15.31	24.66	569819	51409	8.72623e+07	2.11803e+06	3.71703	3.66761		1.49131
35S-10	18.02	15.3	24.58	529630	51046	8.22367e+07	2.04887e+06	3.86849
35S-10	18.25	15.3	24.71	626659	51046	9.05581e+07	2.15003e+06	3.43094
35S-11	18.48	14.93	25.16	741463	39274.4	1.26425e+08	2.22829e+06	3.00526	2.97673		1.21039
35S-11	18.29	14.94	24.98	645263	39553.6	1.10629e+08	2.09184e+06	3.24184
35S-11	18.52	14.99	24.9	763476	40980	1.04258e+08	2.067e+06	2.70736
35S-12	22.43	15.33	25.22	1.33288e+07	52142.7	1.32176e+08	2.62527e+06	0.196963	0.203147		0.0826029
35S-12	22.44	15.5	25.14	1.34266e+07	58817.1	1.24564e+08	2.70675e+06	0.201596
35S-12	22.32	15.32	25.2	1.22984e+07	51774.5	1.30231e+08	2.59666e+06	0.211138
35S-13	17.81	15.53	25.57	454221	60080.7	1.7134e+08	3.20846e+06	7.06365	6.32911		2.57352
35S-13	17.97	15.5	25.56	510611	58817.1	1.70074e+08	3.16279e+06	6.19413
35S-13	18.04	15.54	25.48	537435	60507.9	1.60279e+08	3.11419e+06	5.79454
35S-14	17.86	15.59	25.79	471139	62689.9	2.01698e+08	3.5559e+06	7.54744	7.09196		2.8837
35S-14	17.87	15.58	25.76	474598	62247.3	1.97261e+08	3.50413e+06	7.38337
35S-14	18	15.55	25.66	521939	60938.2	1.83164e+08	3.34091e+06	6.40095
35S-15	20.12	15.08	25.54	2.46053e+06	43678.3	1.67571e+08	2.7054e+06	1.09952	0.966368		0.39294
35S-15	20.09	15.04	25.21	2.40713e+06	42457.8	1.312e+08	2.36018e+06	0.980497
35S-15	20.17	15.01	24.97	2.55218e+06	41564.8	1.09812e+08	2.13643e+06	0.837101
CRC9-1	18.16	15.29	24.98	586736	50685.6	1.10629e+08	2.36798e+06	4.03585	3.7964	2.6725	1.54368	1.08668	0.892675
CRC9-1	18.16	15.24	24.78	586736	48921.4	9.53824e+07	2.16015e+06	3.68163
CRC9-1	18.15	15.22	24.78	582461	48233.1	9.53824e+07	2.1449e+06	3.68248
CRC9-2	23.27	17.84	28.62	2.46384e+07	308706	1.64436e+09	2.25305e+07	0.914447	0.918676		0.373548
CRC9-2	23.27	17.84	28.68	2.46384e+07	308706	1.71916e+09	2.30373e+07	0.935016
CRC9-2	23.27	17.9	28.54	2.46384e+07	322113	1.54965e+09	2.2342e+07	0.906796
CRC9-3	17.89	14.94	24.76	481591	39553.6	9.39784e+07	1.928e+06	4.00339	3.86371		1.57105
CRC9-3	17.9	14.87	24.65	485127	37639.7	8.66177e+07	1.80562e+06	3.72196
CRC9-3	17.78	14.89	24.5	444363	38176.9	7.75005e+07	1.7201e+06	3.87093
CRC9-4	18.71	15.31	24.62	877300	51409	8.47123e+07	2.08686e+06	2.37873	2.28202		0.927906
CRC9-4	18.79	15.44	24.49	930164	56369.1	7.6928e+07	2.08239e+06	2.23874
CRC9-4	18.84	15.44	24.58	964811	56369.1	8.22367e+07	2.15305e+06	2.23157
CRC9-5	18.61	15.14	24.96	815424	45575.2	1.09001e+08	2.22884e+06	2.73335	2.29078		0.931466
CRC9-5	18.92	15.06	24.89	1.02295e+06	43063.7	1.03488e+08	2.11106e+06	2.0637
CRC9-5	18.88	15.11	24.85	993454	44616.6	1.00464e+08	2.11716e+06	2.13111
CRC9-6	18.02	14.76	24.92	529630	34817.6	1.05816e+08	1.91944e+06	3.62411	3.54031		1.43955
CRC9-6	18	14.78	24.95	521939	35314.5	1.08196e+08	1.95471e+06	3.74509
CRC9-6	18.18	14.81	24.91	595382	36073.1	1.05034e+08	1.94651e+06	3.26935
CRC9-7	17.84	14.91	25.04	464298	38721.7	1.15662e+08	2.11628e+06	4.55803	3.84829		1.56478
CRC9-7	18.04	14.9	24.83	537435	38448.4	9.89849e+07	1.95085e+06	3.62993
CRC9-7	18.07	14.95	24.7	549357	39834.9	8.98891e+07	1.89228e+06	3.44453
CRC9-8	17.67	15.2	24.88	410012	47554.4	1.02723e+08	2.21019e+06	5.39055	5.0664		2.06008
CRC9-8	17.88	15.25	24.91	478082	49269.3	1.05034e+08	2.27485e+06	4.75829
CRC9-8	17.85	15.43	24.85	467706	55971.1	1.00464e+08	2.3713e+06	5.07007
CRC9-9	21.93	15.3	26.46	9.24627e+06	51046	3.31474e+08	4.11344e+06	0.444876	0.44347		0.180322
CRC9-9	22.04	15.33	26.5	1.00209e+07	52142.7	3.41452e+08	4.2195e+06	0.421069
CRC9-9	21.99	15.5	26.51	9.66108e+06	58817.1	3.43993e+08	4.49808e+06	0.465587
CRC9-10	21.91	15.63	26.5	9.112e+06	64492	3.41452e+08	4.69265e+06	0.514996	0.518538		0.210846
CRC9-10	21.94	15.63	26.46	9.31415e+06	64492	3.31474e+08	4.62357e+06	0.496403
CRC9-10	21.86	15.72	26.47	8.78479e+06	68738.5	3.33941e+08	4.79109e+06	0.545385
CRC9-11	18.17	15.42	25.71	591044	55576	1.90081e+08	3.25022e+06	5.49913	4.18924		1.70341
CRC9-11	18.65	15.48	25.54	839633	57989.5	1.67571e+08	3.11726e+06	3.71265
CRC9-11	18.58	15.49	25.31	797727	58401.9	1.41298e+08	2.87264e+06	3.60103
CRC9-12	17.65	15.31	24.91	404058	51409	1.05034e+08	2.32372e+06	5.75096	5.96961		2.42734
CRC9-12	17.66	15.31	24.93	407024	51409	1.06603e+08	2.34102e+06	5.75154
CRC9-12	17.54	15.43	24.88	372823	55971.1	1.02723e+08	2.39782e+06	6.43153
CRC9-13	18.56	15.31	25.72	786143	51409	1.91496e+08	3.13761e+06	3.99115	3.8535		1.5669
CRC9-13	18.68	15.25	25.7	858260	49269.3	1.88677e+08	3.04893e+06	3.55246
CRC9-13	18.53	15.29	25.71	769081	50685.6	1.90081e+08	3.10393e+06	4.0359
CRC9-14	17.15	15	25.54	280299	41271.4	1.67571e+08	2.6298e+06	9.38215	8.92224		3.62792
CRC9-14	17.32	15.07	25.62	317410	43369.9	1.77811e+08	2.77699e+06	8.74889
CRC9-14	17.33	15.07	25.61	319740	43369.9	1.76497e+08	2.76671e+06	8.65299
CRC9-15	18.63	14.86	25.09	827440	37374	1.20031e+08	2.11802e+06		2.63545		1.07162
CRC9-15	18.59	14.89	25.09	803583	38176.9	1.20031e+08	2.14065e+06	2.66389
CRC9-15	18.52	14.8	24.98	763476	35818.5	1.10629e+08	1.99062e+06	2.60731
